# Supplementary material for: Integrated enzymes activity and transcriptome reveal the effect of exogenous melatonin on the strain degeneration of Cordyceps militaris
Source: Front Microbiol. 2023 Apr 6;14:1112035. doi: 10.3389/fmicb.2023.1112035 (PMC10117847; doi:10.3389/fmicb.2023.1112035)
Supplement: Supplementary file 1 [file Table_1.XLS]

#id	CK1-Count	CK2-Count	CK3-Count	MT1-Count	MT2-Count	MT3-Count	CK1-FPKM	CK2-FPKM	CK3-FPKM	MT1-FPKM	MT2-FPKM	MT3-FPKM	log2FoldChange	pvalue	qvalue	significant	COG_class	COG_class_annotation	GO_annotation	KEGG_annotation	KOG_class	KOG_class_annotation	Pfam_annotation	Swissprot_annotation	nr_annotation
CM_8261	4407	3421	4631	15470	9884	15702	26.674576	23.390398	29.168396	102.30304	69.415649	107.351746	2.12887071707384	6.81763697061272e-14	1.35830537431527e-11	up	--	--	Cellular Component: actin cortical patch (GO:0030479);; Cellular Component: ruffle membrane (GO:0032587);; Molecular Function: phosphatidylinositol binding (GO:0035091);; Molecular Function: actin filament binding (GO:0051015);; Biological Process: actin filament bundle assembly (GO:0051017);; Biological Process: actin cortical patch localization (GO:0051666);; Biological Process: regulation of r…	--|0.0|cmt:CCM_09511|hypothetical protein	[S]	Function unknown	Las17-binding protein actin regulator;; Protein kinase domain;; Protein tyrosine and serine/threonine kinase	LAS seventeen-binding protein 3 OS=Saccharomyces cerevisiae (strain ATCC 204508 / S288c) OX=559292 GN=LSB3 PE=1 SV=3	XP_006674707.1 DUF500 domain protein [Cordyceps militaris CM01]
CM_8388	3155	2381	2036	658	860	889	26.896299	22.930758	18.060934	6.123307	8.504666	8.560009	-1.2508658697128	3.82715910637732e-08	1.99097321511762e-06	down	--	--	--	--|0.0|cmt:CCM_09657|hypothetical protein	--	--	Phosphotransferase enzyme family	--	XP_006674853.1 Protein kinase-like domain [Cordyceps militaris CM01]
CM_5017	1944	1322	2482	4198	3306	2086	19.833183	15.230465	26.347904	46.790401	39.130016	24.034414	1.1485679988594	0.0023760325856659	0.0195511152303827	up	--	--	Biological Process: polysaccharide catabolic process (GO:0000272);; Molecular Function: chitinase activity (GO:0004568);; Cellular Component: extracellular region (GO:0005576);; Biological Process: chitin catabolic process (GO:0006032);; Molecular Function: chitin binding (GO:0008061);; Biological Process: pathogenesis (GO:0009405);;	K01183|0.0|cmt:CCM_05688|K01183 E3.2.1.14; chitinase [EC:3.2.1.14]	[M]	Cell wall/membrane/envelope biogenesis	Glycosyl hydrolases family 18;; Fungal cellulose binding domain	Endochitinase 33 OS=Trichoderma harzianum OX=5544 GN=chit33 PE=1 SV=1	XP_006670895.1 class III chitinase, putative [Cordyceps militaris CM01]
CM_1578	33811	11546	23020	7207	6229	6218	275.320007	106.192337	195.067612	64.11071	58.84301	57.174377	-1.37667183710597	0.000303990667202266	0.00389407470271138	down	--	--	--	--|0.0|cmt:CCM_01059|hypothetical protein	--	--	--	--	XP_006666280.1 hypothetical protein CCM_01059 [Cordyceps militaris CM01]
YCC_newGene_71	624	498	352	198	141	202	8.868526	7.999711	5.208884	3.075201	2.325492	3.236841	-1.03100048783894	0.00113375458211046	0.0110243799656099	down	--	--	--	--|3e-40|cmt:CCM_01510|hypothetical protein	--	--	--	--	XP_006666729.1 ubiquitin carboxyl-terminal hydrolase 19 [Cordyceps militaris CM01]
CM_7870	3978	1631	1428	5110	2707	7875	86.026505	39.826225	32.13065	120.724785	67.926445	192.36554	1.58749303020019	0.00163298332224443	0.0148314799510154	up	[S]	Function unknown	Biological Process: cellular response to osmotic stress (GO:0071470);;	K09702|1e-147|cmt:CCM_08328|K09702 K09702; uncharacterized protein	[AR]	--	Protein of unknown function (DUF1349)	Uncharacterized protein AN7484 OS=Emericella nidulans (strain FGSC A4 / ATCC 38163 / CBS 112.46 / NRRL 194 / M139) OX=227321 GN=AN7484 PE=1 SV=1	XP_006673530.1 hypothetical protein CCM_08328 [Cordyceps militaris CM01]
CM_7519	4229	3158	5453	661	998	923	30.973333	26.121115	41.558323	5.283353	8.472933	7.629629	-1.92527319333304	2.54710238522544e-11	3.01912237155076e-09	down	[GEPR]	--	Cellular Component: plasma membrane (GO:0005886);; Cellular Component: integral component of membrane (GO:0016021);; Biological Process: transmembrane transport (GO:0055085);;	--|0.0|cmt:CCM_08760|hypothetical protein	[R]	General function prediction only	Major Facilitator Superfamily	MFS thioclapurine efflux transporter tcpA OS=Claviceps purpurea (strain 20.1) OX=1111077 GN=tcpA PE=2 SV=1	XP_006673959.1 MFS multidrug transporter, putative [Cordyceps militaris CM01]
CM_5060	3599	2140	3091	17456	6809	15647	17.76907	11.931128	15.88254	94.162689	39.006527	87.255684	2.59935170042458	3.20033193435042e-10	2.80073908722031e-08	up	[GC]	--	Cellular Component: cytoplasm (GO:0005737);; Biological Process: carbohydrate metabolic process (GO:0005975);; Biological Process: autophagy (GO:0006914);; Molecular Function: UDP-glycosyltransferase activity (GO:0008194);; Biological Process: protein transport (GO:0015031);; Cellular Component: membrane (GO:0016020);; Biological Process: sterol biosynthetic process (GO:0016126);; Molecular Funct…	--|0.0|cmt:CCM_05730|hypothetical protein	[GC]	--	Glycosyltransferase family 28 N-terminal domain;; UDP-glucoronosyl and UDP-glucosyl transferase	Sterol 3-beta-glucosyltransferase OS=Sclerotinia sclerotiorum (strain ATCC 18683 / 1980 / Ss-1) OX=665079 GN=atg26 PE=3 SV=1	XP_006670937.1 UDP-glucose,sterol transferase, putative [Cordyceps militaris CM01]
CM_3508	10886	10876	13383	28034	22977	23450	258.332092	291.511169	330.48703	726.747437	632.602844	628.46521	1.4847922708708	4.06006573505912e-11	4.36993741874639e-09	up	--	--	Molecular Function: motor activity (GO:0003774);; Cellular Component: cytoplasm (GO:0005737);; Cellular Component: microtubule (GO:0005874);; Cellular Component: dynein complex (GO:0030286);;	--|1e-132|cmt:CCM_04016|hypothetical protein	[A]	RNA processing and modification	--	Dynactin, 150 kDa isoform OS=Neurospora crassa (strain ATCC 24698 / 74-OR23-1A / CBS 708.71 / DSM 1257 / FGSC 987) OX=367110 GN=ro-3 PE=3 SV=3	XP_006669227.1 hypothetical protein CCM_04016 [Cordyceps militaris CM01]
CM_1717	7600	4935	6085	12776	8244	9257	88.648407	65.01548	73.857834	162.813217	111.569252	121.95652	1.12043789540331	9.35006297460406e-05	0.00150178369972886	up	[I]	Lipid transport and metabolism	Cellular Component: peroxisome (GO:0005777);; Cellular Component: peroxisomal matrix (GO:0005782);; Biological Process: fatty acid beta-oxidation (GO:0006635);; Biological Process: acyl-CoA metabolic process (GO:0006637);; Molecular Function: palmitoyl-CoA hydrolase activity (GO:0016290);; Biological Process: fatty acid oxidation (GO:0019395);; Molecular Function: acyl-CoA hydrolase activity (GO:…	--|0.0|cmt:CCM_03161|hypothetical protein	[I]	Lipid transport and metabolism	Thioesterase-like superfamily;; Acyl-CoA thioesterase	Peroxisomal acyl-coenzyme A thioester hydrolase 1 OS=Saccharomyces cerevisiae (strain ATCC 204508 / S288c) OX=559292 GN=TES1 PE=1 SV=1	XP_006668376.1 acyl-CoA thioesterase II [Cordyceps militaris CM01]
CM_6152	1464	3333	4680	6213	5156	5717	16.1632	41.576004	53.780075	74.958908	66.07003	71.307457	1.23225696483509	0.00529591636131929	0.034678993571604	up	--	--	Cellular Component: mitochondrial inner membrane (GO:0005743);; Molecular Function: magnesium ion transmembrane transporter activity (GO:0015095);; Biological Process: magnesium ion transport (GO:0015693);; Cellular Component: integral component of membrane (GO:0016021);; Biological Process: magnesium ion export from mitochondrion (GO:1990616);;	--|0.0|cmt:CCM_07190|hypothetical protein	[C]	Energy production and conversion	Mitochondrial carrier protein	Uncharacterized mitochondrial carrier YMR166C OS=Saccharomyces cerevisiae (strain ATCC 204508 / S288c) OX=559292 GN=YMR166C PE=1 SV=1	XP_006672391.1 mitochondrial carrier protein, putative [Cordyceps militaris CM01]
CM_4207	1166	1248	2331	21225	7730	31361	23.055038	27.868591	47.954247	458.524017	177.336929	700.395508	4.06349034834841	2.42529824014552e-14	6.13797100560071e-12	up	[R]	General function prediction only	Molecular Function: NAD(P)H dehydrogenase (quinone) activity (GO:0003955);; Cellular Component: nucleus (GO:0005634);; Cellular Component: cytoplasm (GO:0005737);; Cellular Component: cytosol (GO:0005829);; Molecular Function: FMN binding (GO:0010181);; Molecular Function: FMN reductase (NADPH) activity (GO:0052873);; Molecular Function: FMN reductase (NADH) activity (GO:0052874);;	--|1e-152|cmt:CCM_04772|hypothetical protein	[R]	General function prediction only	NADPH-dependent FMN reductase;; Flavodoxin-like fold	NAD(P)H-dependent FMN reductase C4B3.06c OS=Schizosaccharomyces pombe (strain 972 / ATCC 24843) OX=284812 GN=SPCC4B3.06c PE=3 SV=1	XP_006669981.1 NADPH-dependent FMN reductase [Cordyceps militaris CM01]
CM_1034	909	1179	1172	2100	1277	2552	12.697673	18.616951	17.043932	32.076157	20.702751	40.289322	1.26116996706934	0.000178565268282527	0.00255280178961463	up	--	--	--	K14960|0.0|cmt:CCM_00467|K14960 CXXC1; COMPASS component SPP1	--	--	Phosphotransferase enzyme family	--	ATY65642.1 kinase-like domain [Cordyceps militaris]
CM_4738	17184	13899	18079	51822	29667	69586	195.507797	178.619385	214.054672	644.11615	391.61261	894.154114	2.02518440064573	9.69298929275123e-09	5.81827895752067e-07	up	[O]	Posttranslational modification, protein turnover, chaperones	Molecular Function: thioredoxin-disulfide reductase activity (GO:0004791);; Cellular Component: nucleus (GO:0005634);; Cellular Component: cytosol (GO:0005829);; Biological Process: removal of superoxide radicals (GO:0019430);;	K00384|0.0|cmt:CCM_05420|K00384 trxB; thioredoxin reductase (NADPH) [EC:1.8.1.9]	[O]	Posttranslational modification, protein turnover, chaperones	Pyridine nucleotide-disulphide oxidoreductase;; Pyridine nucleotide-disulphide oxidoreductase;; Pyridine nucleotide-disulphide oxidoreductase;; NAD(P)-binding Rossmann-like domain;; Putative NAD(P)-binding	Thioredoxin reductase OS=Neurospora crassa (strain ATCC 24698 / 74-OR23-1A / CBS 708.71 / DSM 1257 / FGSC 987) OX=367110 GN=cys-9 PE=3 SV=1	ATY58953.1 GARP complex subunit Vps53 [Cordyceps militaris]
CM_1214	2594	2060	4843	14372	9465	6515	24.648531	22.112616	47.888222	149.195099	104.353241	69.916824	2.08296706992769	3.88555759821421e-06	0.000105461916955588	up	--	--	Cellular Component: cytosol (GO:0005829);; Molecular Function: myosin I binding (GO:0017024);; Biological Process: actin cytoskeleton organization (GO:0030036);; Cellular Component: actin cortical patch (GO:0030479);; Cellular Component: cell division site (GO:0032153);; Cellular Component: cell tip (GO:0051286);;	--|0.0|cmt:CCM_00064|hypothetical protein	[WV]	--	--	SH3 domain-containing protein C23A1.17 OS=Schizosaccharomyces pombe (strain 972 / ATCC 24843) OX=284812 GN=SPAC23A1.17 PE=1 SV=1	XP_006665287.1 hypothetical protein CCM_00064 [Cordyceps militaris CM01]
CM_1661	5624	8555	11715	22416	18416	23041	55.741436	95.776207	120.821259	242.70253	211.759796	257.911713	1.6909115930318	7.26495286711778e-07	2.64704352714751e-05	up	[I]	Lipid transport and metabolism	Cellular Component: fungal-type vacuole membrane (GO:0000329);; Molecular Function: diacylglycerol diphosphate phosphatase activity (GO:0000810);; Biological Process: phospholipid metabolic process (GO:0006644);; Molecular Function: phosphatidate phosphatase activity (GO:0008195);; Cellular Component: integral component of membrane (GO:0016021);;	--|0.0|cmt:CCM_01143|hypothetical protein	[I]	Lipid transport and metabolism	PAP2 superfamily	Diacylglycerol pyrophosphate phosphatase 1 OS=Saccharomyces cerevisiae (strain ATCC 204508 / S288c) OX=559292 GN=DPP1 PE=1 SV=1	XP_006666363.1 PAP2 domain containing protein [Cordyceps militaris CM01]
CM_5491	562	337	441	81	127	117	3.268225	2.21206	2.669206	0.513022	0.852633	0.768578	-1.64394421221665	4.14333117882011e-08	2.10859528035171e-06	down	[E]	Amino acid transport and metabolism	Cellular Component: extracellular region (GO:0005576);; Cellular Component: nucleus (GO:0005634);; Cellular Component: cytosol (GO:0005829);; Molecular Function: peptidase activity (GO:0008233);; Molecular Function: serine-type peptidase activity (GO:0008236);;	--|0.0|cmt:CCM_06546|hypothetical protein	[O]	Posttranslational modification, protein turnover, chaperones	Prolyl oligopeptidase family	Dipeptidyl-peptidase 5 OS=Neosartorya fumigata (strain ATCC MYA-4609 / Af293 / CBS 101355 / FGSC A1100) OX=330879 GN=AFUA_2G09030 PE=2 SV=1	XP_006671750.1 oligopeptidase family protein [Cordyceps militaris CM01]
CM_7813	5	10	12	50	14	28	0.065326	0.167102	0.193306	0.83956	0.248243	0.479515	2.17932195254239	0.00550205975991057	0.0356765218118884	up	--	--	Molecular Function: serine-type endopeptidase activity (GO:0004252);; Cellular Component: extracellular region (GO:0005576);;	K01312|0.0|cmt:CCM_09054|K01312 PRSS1_2_3; trypsin [EC:3.4.21.4]	[E]	Amino acid transport and metabolism	Trypsin;; Trypsin-like peptidase domain	Trypsin OS=Fusarium oxysporum OX=5507 PE=1 SV=1	XP_006674251.1 trypsin precursor [Cordyceps militaris CM01]
CM_1466	5196	19344	20344	61177	27551	47111	24.161556	101.610527	98.454308	310.801178	148.649887	247.43158	1.98716207792795	0.000361126051978792	0.0044729951729225	up	--	--	Biological Process: flocculation (GO:0000128);; Biological Process: invasive growth in response to glucose limitation (GO:0001403);; Cellular Component: extracellular region (GO:0005576);; Cellular Component: cell wall (GO:0005618);; Cellular Component: plasma membrane (GO:0005886);; Cellular Component: cellular bud neck (GO:0005935);; Biological Process: pseudohyphal growth (GO:0007124);; Biolog…	--|0.0|cmt:CCM_00949|hypothetical protein	--	--	Glycosyl transferase family group 2;; Glycosyl transferase family 2	Flocculation protein FLO11 OS=Saccharomyces cerevisiae (strain ATCC 204508 / S288c) OX=559292 GN=FLO11 PE=1 SV=2	XP_006666170.1 hypothetical protein CCM_00949 [Cordyceps militaris CM01]
CM_3417	451	174	167	70	84	69	5.601915	2.434389	2.153412	0.945387	1.207529	0.95619	-1.4044758808529	0.0021138178118651	0.018010727925664	down	--	--	--	--|0.0|cmt:CCM_03896|hypothetical protein	--	--	--	--	ATY66521.1 hypothetical protein A9K55_000923 [Cordyceps militaris]
CM_5461	1253	1608	1460	3311	2151	3893	9.159484	13.278522	11.103523	26.438841	18.240129	32.137772	1.51365768991455	7.9476130447385e-07	2.84051330347066e-05	up	--	--	Cellular Component: nucleus (GO:0005634);; Cellular Component: cytosol (GO:0005829);; Biological Process: iron-sulfur cluster assembly (GO:0016226);; Molecular Function: metal ion binding (GO:0046872);; Molecular Function: iron-sulfur cluster binding (GO:0051536);; Molecular Function: 4 iron, 4 sulfur cluster binding (GO:0051539);;	--|0.0|cmt:CCM_06154|hypothetical protein	[Y]	Nuclear structure	Iron only hydrogenase large subunit, C-terminal domain	Cytosolic Fe-S cluster assembly factor nar-1 OS=Neurospora crassa (strain ATCC 24698 / 74-OR23-1A / CBS 708.71 / DSM 1257 / FGSC 987) OX=367110 GN=nar-1 PE=3 SV=1	XP_006671358.1 iron-sulfur cluster assembly associated protein Nar1, putative [Cordyceps militaris CM01]
CM_7642	5433	10178	9449	2314	4024	1521	33.083336	70.002419	59.873047	15.388573	28.427698	10.454661	-1.2958351628113	0.00264214833152739	0.0210480282839557	down	--	--	Cellular Component: extracellular region (GO:0005576);; Cellular Component: cell wall (GO:0005618);; Biological Process: response to stress (GO:0006950);; Cellular Component: anchored component of membrane (GO:0031225);; Biological Process: cell wall organization (GO:0071555);;	--|0.0|cmt:CCM_08302|hypothetical protein	--	--	Protein of unknown function (DUF3292)	Cell wall protein AWA1 OS=Saccharomyces cerevisiae (strain Kyokai no. 7 / NBRC 101557) OX=721032 GN=AWA1 PE=1 SV=1	XP_006673504.1 hypothetical protein CCM_08302 [Cordyceps militaris CM01]
CM_0319	2850	3162	2792	5383	3411	8094	59.456249	74.533607	60.623993	122.709602	82.564568	190.76387	1.33998419682374	0.000126267392228792	0.00191631744056792	up	--	--	Biological Process: flocculation (GO:0000128);; Biological Process: invasive growth in response to glucose limitation (GO:0001403);; Cellular Component: extracellular region (GO:0005576);; Cellular Component: cell wall (GO:0005618);; Cellular Component: plasma membrane (GO:0005886);; Cellular Component: cellular bud neck (GO:0005935);; Biological Process: pseudohyphal growth (GO:0007124);; Biolog…	--|1e-139|cmt:CCM_01482|hypothetical protein	--	--	--	Flocculation protein FLO11 OS=Saccharomyces cerevisiae (strain ATCC 204508 / S288c) OX=559292 GN=FLO11 PE=1 SV=2	XP_006666701.1 hypothetical protein CCM_01482 [Cordyceps militaris CM01]
CM_0927	1907	1076	793	397	467	430	17.480625	11.133022	7.560331	3.971837	4.957028	4.451873	-1.12846477477345	0.000892327351471829	0.00919224787588801	down	[C]	Energy production and conversion	Molecular Function: pyruvate dehydrogenase (acetyl-transferring) activity (GO:0004739);; Cellular Component: mitochondrion (GO:0005739);; Cellular Component: mitochondrial pyruvate dehydrogenase complex (GO:0005967);; Biological Process: acetyl-CoA biosynthetic process from pyruvate (GO:0006086);; Biological Process: glycolytic process (GO:0006096);; Biological Process: pseudohyphal growth (GO:00…	K00166|0.0|cmt:CCM_00361|K00166 BCKDHA; 2-oxoisovalerate dehydrogenase E1 component alpha subunit [EC:1.2.4.4]	[C]	Energy production and conversion	Dehydrogenase E1 component	Pyruvate dehydrogenase E1 component subunit alpha, mitochondrial OS=Saccharomyces cerevisiae (strain ATCC 204508 / S288c) OX=559292 GN=PDA1 PE=1 SV=2	XP_006665584.1 2-oxoisovalerate dehydrogenase alpha subunit [Cordyceps militaris CM01]
CM_5961	4466	2068	4048	10646	5849	6991	49.583191	25.931786	46.7724	129.136124	75.341034	87.665024	1.57434797028555	5.34372307300449e-05	0.000938810935377375	up	--	--	Molecular Function: transcription factor activity, RNA polymerase II proximal promoter sequence-specific DNA binding (GO:0000982);; Molecular Function: DNA binding (GO:0003677);; Cellular Component: nucleus (GO:0005634);; Biological Process: transcription, DNA-templated (GO:0006351);; Biological Process: ergosterol metabolic process (GO:0008204);; Molecular Function: zinc ion binding (GO:0008270)…	--|0.0|cmt:CCM_07009|hypothetical protein	--	--	Fungal specific transcription factor domain	Sterol uptake control protein 2 OS=Candida albicans (strain SC5314 / ATCC MYA-2876) OX=237561 GN=UPC2 PE=1 SV=1	ATY62995.1 C6 transcription factor [Cordyceps militaris]
CM_0736	220	197	409	93	118	77	1.741595	1.754843	3.366763	0.80369	1.07594	0.68383	-1.13216441745496	0.00625098372467341	0.0393110890516063	down	[E]	Amino acid transport and metabolism	Molecular Function: serine-type carboxypeptidase activity (GO:0004185);; Cellular Component: extracellular region (GO:0005576);;	K01288|0.0|cmt:CCM_01903|K01288 KEX1; carboxypeptidase D [EC:3.4.16.6]	[OE]	--	Serine carboxypeptidase	Probable serine carboxypeptidase ARB_06414 OS=Arthroderma benhamiae (strain ATCC MYA-4681 / CBS 112371) OX=663331 GN=ARB_06414 PE=1 SV=1	XP_006667120.1 carboxypeptidase cpdS [Cordyceps militaris CM01]
CM_0575	6596	5343	4328	10696	5851	10674	88.930351	81.369514	60.716717	157.54129	91.525375	162.526627	1.16034240157601	0.0003738156634972	0.00457569918037618	up	[G]	Carbohydrate transport and metabolism	Molecular Function: transporter activity (GO:0005215);; Biological Process: water transport (GO:0006833);; Molecular Function: glycerol transmembrane transporter activity (GO:0015168);; Molecular Function: water channel activity (GO:0015250);; Cellular Component: integral component of membrane (GO:0016021);; Biological Process: transmembrane transport (GO:0055085);;	K03441|0.0|cmt:CCM_01736|K03441 GLP-F; aquaglyceroporin related protein, other eukaryote	[G]	Carbohydrate transport and metabolism	Major intrinsic protein	Uncharacterized membrane protein YFL054C OS=Saccharomyces cerevisiae (strain ATCC 204508 / S288c) OX=559292 GN=YFL054C PE=1 SV=1	ATY64616.1 Major intrinsic [Cordyceps militaris]
CM_1285	43222	33187	66511	11866	19262	6499	179.49765	155.672241	287.436035	53.83334	92.804626	30.48011	-1.53689073259398	0.000613860360203897	0.00673879063651734	down	[MR]	--	Molecular Function: NADH dehydrogenase activity (GO:0003954);; Biological Process: rhamnose catabolic process (GO:0019301);; Molecular Function: L-rhamnose 1-dehydrogenase activity (GO:0050034);; Biological Process: oxidation-reduction process (GO:0055114);;	K12661|0.0|plj:VFPFJ_09560|K12661 LRA3; L-rhamnonate dehydratase [EC:4.2.1.90]	[R]	General function prediction only	Enoyl-(Acyl carrier protein) reductase;; Enolase C-terminal domain-like;; short chain dehydrogenase;; Haloacid dehalogenase-like hydrolase;; HAD-hyrolase-like;; Mandelate racemase / muconate lactonizing enzyme, N-terminal domain;; KR domain	L-rhamnose-1-dehydrogenase OS=Scheffersomyces stipitis (strain ATCC 58785 / CBS 6054 / NBRC 10063 / NRRL Y-11545) OX=322104 GN=DHG2 PE=1 SV=2	ATY65526.1 phosphatidyl synthase [Cordyceps militaris]
CM_2425	1200	788	708	3142	1406	5300	14.236135	10.552437	8.732883	40.721394	19.345978	71.012329	2.28507367443143	1.79499981571649e-06	5.56568817032094e-05	up	--	--	--	--|0.0|cmt:CCM_02387|hypothetical protein	[WV]	--	--	Core trichothecene cluster (CTC) protein 14 OS=Fusarium sporotrichioides OX=5514 GN=TRI14 PE=2 SV=1	XP_006667602.1 hypothetical protein CCM_02387 [Cordyceps militaris CM01]
CM_6629	4345	5688	5278	1612	2138	1839	28.638704	42.351894	36.201157	11.601564	16.343708	13.689954	-1.06618596433149	1.3011172787836e-06	4.24517846638663e-05	down	[E]	Amino acid transport and metabolism	Cellular Component: fungal-type vacuole (GO:0000324);; Cellular Component: integral component of plasma membrane (GO:0005887);; Biological Process: protein transport (GO:0015031);; Cellular Component: plasma membrane of cell tip (GO:0031520);; Cellular Component: cell division site (GO:0032153);; Biological Process: dipeptide transmembrane transport (GO:0035442);; Biological Process: tripeptide t…	K03305|0.0|cmt:CCM_07766|K03305 TC.POT; proton-dependent oligopeptide transporter, POT family	[E]	Amino acid transport and metabolism	POT family	Probable peptide transporter ptr2 OS=Schizosaccharomyces pombe (strain 972 / ATCC 24843) OX=284812 GN=ptr2 PE=1 SV=1	XP_006672969.1 oligopeptide transporter [Cordyceps militaris CM01]
CM_7678	5060	2944	3673	1496	1615	837	200.128662	131.494751	151.174713	64.609978	74.083878	37.363312	-1.15046342506955	0.0007330874605391	0.00780959155914463	down	--	--	--	--|8e-71|cmt:CCM_08919|hypothetical protein	[AR]	--	--	--	XP_006674118.1 hypothetical protein CCM_08919 [Cordyceps militaris CM01]
YCC_newGene_397	355	747	748	846	1001	1176	4.119783	9.805285	9.045247	10.74964	13.498734	15.445808	1.08586940293365	0.00341916169691199	0.0254709865790643	up	--	--	--	--|0.0|cmt:CCM_03680|hypothetical protein	--	--	Phosphotransferase enzyme family;; Choline/ethanolamine kinase	--	XP_006668892.1 Protein kinase-like domain [Cordyceps militaris CM01]
CM_2677	311	664	787	157	220	83	4.666545	11.275958	12.31569	2.567989	3.823827	1.406589	-1.55940258392997	0.00192760848305242	0.0167796786233716	down	--	--	Biological Process: mRNA splicing, via spliceosome (GO:0000398);; Molecular Function: RNA binding (GO:0003723);; Cellular Component: cytoplasm (GO:0005737);; Cellular Component: U2-type catalytic step 1 spliceosome (GO:0071006);; Cellular Component: catalytic step 2 spliceosome (GO:0071013);;	--|0.0|cmt:CCM_02660|hypothetical protein	[A]	RNA processing and modification	Protein of unknown function (DUF3140);; Hypervirulence associated proteins TUDOR domain	Pre-mRNA-splicing factor cwc22 OS=Emericella nidulans (strain FGSC A4 / ATCC 38163 / CBS 112.46 / NRRL 194 / M139) OX=227321 GN=cwc22 PE=3 SV=2	XP_006667875.1 DNA-binding protein [Cordyceps militaris CM01]
CM_8046	398	370	361	93	105	160	3.490229	3.667548	3.294695	0.889834	1.062107	1.580304	-1.26148220776805	1.05909022552359e-05	0.000247933021795073	down	[GEPR]	--	Cellular Component: cytoplasm (GO:0005737);; Cellular Component: integral component of membrane (GO:0016021);; Molecular Function: transmembrane transporter activity (GO:0022857);;	--|0.0|cmt:CCM_09267|hypothetical protein	[S]	Function unknown	Ion channel regulatory protein UNC-93	UNC93-like protein C922.05c OS=Schizosaccharomyces pombe (strain 972 / ATCC 24843) OX=284812 GN=SPAC922.05c PE=3 SV=1	XP_006674464.1 Major facilitator superfamily transporter [Cordyceps militaris CM01]
CM_2577	11307	4405	4009	22386	11873	23550	137.702698	60.584526	50.797215	297.817871	167.749115	323.906433	1.98877798897175	1.84321911447991e-05	0.000389347309762469	up	[O]	Posttranslational modification, protein turnover, chaperones	Molecular Function: glutathione transferase activity (GO:0004364);; Cellular Component: nucleus (GO:0005634);; Cellular Component: cytoplasm (GO:0005737);; Cellular Component: cytosol (GO:0005829);; Biological Process: cellular detoxification (GO:1990748);;	K00799|1e-153|cmt:CCM_02549|K00799 GST; glutathione S-transferase [EC:2.5.1.18]	[O]	Posttranslational modification, protein turnover, chaperones	Protein of unknown function (DUF2034);; Glutathione S-transferase, C-terminal domain;; Glutathione S-transferase, N-terminal domain;; Glutathione S-transferase, N-terminal domain;; Glutathione S-transferase, C-terminal domain;; Glutathione S-transferase, N-terminal domain;; Glutathione S-transferase, C-terminal domain	Glutathione S-transferase 2 OS=Schizosaccharomyces pombe (strain 972 / ATCC 24843) OX=284812 GN=gst2 PE=2 SV=1	XP_018709157.1 Glutathione S-transferase [Cordyceps fumosorosea ARSEF 2679]
CM_2888	9547	3706	7110	29897	19885	24855	70.671326	30.98543	54.765995	241.770035	170.777496	207.790085	2.29775504350929	1.08135295552049e-09	8.15303710658993e-08	up	--	--	Molecular Function: lysophospholipase activity (GO:0004622);; Cellular Component: extracellular region (GO:0005576);; Biological Process: phospholipid catabolic process (GO:0009395);;	K13333|0.0|cmt:CCM_02898|K13333 PLB; lysophospholipase [EC:3.1.1.5]	[I]	Lipid transport and metabolism	Lysophospholipase catalytic domain	Lysophospholipase ARB_05919 OS=Arthroderma benhamiae (strain ATCC MYA-4681 / CBS 112371) OX=663331 GN=ARB_05919 PE=1 SV=1	XP_006668113.1 lysophospholipase precursor [Cordyceps militaris CM01]
CM_0029	52426	116744	129983	200821	147211	169575	110.238251	277.281281	284.425964	461.303619	359.134369	402.699036	1.17870075856734	0.00342549489666025	0.0254978809318971	up	--	--	Cellular Component: 1,3-beta-D-glucan synthase complex (GO:0000148);; Molecular Function: 1,3-beta-D-glucan synthase activity (GO:0003843);; Cellular Component: mitochondrion (GO:0005739);; Biological Process: (1->3)-beta-D-glucan biosynthetic process (GO:0006075);; Biological Process: regulation of cell shape (GO:0008360);; Cellular Component: integral component of membrane (GO:0016021);; Biolog…	K00706|0.0|cmt:CCM_01185|K00706 E2.4.1.34; 1,3-beta-glucan synthase [EC:2.4.1.34]	[M]	Cell wall/membrane/envelope biogenesis	1,3-beta-glucan synthase component;; 1,3-beta-glucan synthase subunit FKS1, domain-1	1,3-beta-glucan synthase component FKS1 OS=Aspergillus niger (strain CBS 513.88 / FGSC A1513) OX=425011 GN=fksA PE=3 SV=1	XP_006666405.1 1,3-beta-glucan synthase component GLS1 [Cordyceps militaris CM01]
CM_1783	1285	1828	764	334	276	312	13.785199	22.148848	8.531503	3.908587	3.431415	3.776352	-1.66810083341738	5.29640697580861e-06	0.000137004295363182	down	--	--	Biological Process: flocculation (GO:0000128);; Biological Process: invasive growth in response to glucose limitation (GO:0001403);; Cellular Component: extracellular region (GO:0005576);; Cellular Component: cell wall (GO:0005618);; Cellular Component: plasma membrane (GO:0005886);; Cellular Component: cellular bud neck (GO:0005935);; Biological Process: pseudohyphal growth (GO:0007124);; Biolog…	--|0.0|cmt:CCM_03225|hypothetical protein	[WV]	--	ACT domain	Flocculation protein FLO11 OS=Saccharomyces cerevisiae (strain ATCC 204508 / S288c) OX=559292 GN=FLO11 PE=1 SV=2	XP_006668439.1 hypothetical protein CCM_03225 [Cordyceps militaris CM01]
CM_7887	432	421	314	102	143	174	5.693181	6.259273	4.3041	1.462713	2.184858	2.58062	-1.08268091008214	0.000186394538961609	0.00263655356923943	down	[GEPR]	--	Cellular Component: plasma membrane (GO:0005886);; Biological Process: pathogenesis (GO:0009405);; Cellular Component: integral component of membrane (GO:0016021);; Biological Process: mycotoxin biosynthetic process (GO:0043386);; Biological Process: transmembrane transport (GO:0055085);; Biological Process: gliotoxin biosynthetic process (GO:2001310);;	K22134|0.0|cmt:CCM_09100|K22134 GLIA; MFS transporter, DHA2 family, glioxin efflux transporter	[R]	General function prediction only	Major Facilitator Superfamily;; Fungal trichothecene efflux pump (TRI12);; Sugar (and other) transporter	MFS gliotoxin efflux transporter gliA OS=Neosartorya fumigata (strain ATCC MYA-4609 / Af293 / CBS 101355 / FGSC A1100) OX=330879 GN=gliA PE=2 SV=1	XP_006674297.1 MFS gliotoxin efflux transporter GliA [Cordyceps militaris CM01]
CM_7561	995	2491	1692	2774	2305	3226	10.199723	28.847176	18.051382	31.073046	27.415539	37.358234	1.06651415950346	0.00651399218171593	0.0403104758200803	up	[C]	Energy production and conversion	Molecular Function: exopolyphosphatase activity (GO:0004309);; Cellular Component: nucleus (GO:0005634);; Cellular Component: cytoplasm (GO:0005737);; Cellular Component: mitochondrial matrix (GO:0005759);; Cellular Component: cytosol (GO:0005829);; Cellular Component: plasma membrane (GO:0005886);; Biological Process: polyphosphate catabolic process (GO:0006798);; Molecular Function: metal ion b…	K01514|0.0|cmt:CCM_08801|K01514 PRUNE; exopolyphosphatase [EC:3.6.1.11]	[C]	Energy production and conversion	DHHA2 domain;; DHH family	Putative exopolyphosphatase OS=Schizosaccharomyces pombe (strain 972 / ATCC 24843) OX=284812 GN=SPAC2F3.11 PE=3 SV=1	XP_006674000.1 exopolyphosphatase [Cordyceps militaris CM01]
CM_5330	3700	2888	4710	14086	6213	10051	31.739704	27.990139	42.04726	132.028198	61.846577	97.391006	1.84092158729411	1.83895796371606e-06	5.66492702534862e-05	up	--	--	Molecular Function: aspartic-type endopeptidase activity (GO:0004190);; Cellular Component: plasma membrane (GO:0005886);; Cellular Component: anchored component of membrane (GO:0031225);;	--|0.0|cmt:CCM_06020|hypothetical protein	[O]	Posttranslational modification, protein turnover, chaperones	Eukaryotic aspartyl protease;; Xylanase inhibitor N-terminal;; Aspartyl protease	Probable aspartic-type endopeptidase opsB OS=Aspergillus oryzae (strain ATCC 42149 / RIB 40) OX=510516 GN=opsB PE=2 SV=1	XP_006671227.1 Peptidase A1 [Cordyceps militaris CM01]
CM_7533	4349	5954	20816	30491	30534	26899	37.619682	58.178772	187.407135	288.185638	306.493073	262.825928	1.87447379363482	0.00102936840949321	0.0102542614749941	up	[Q]	Secondary metabolites biosynthesis, transport and catabolism	Molecular Function: monooxygenase activity (GO:0004497);; Molecular Function: iron ion binding (GO:0005506);; Molecular Function: oxidoreductase activity, acting on paired donors, with incorporation or reduction of molecular oxygen (GO:0016705);; Molecular Function: heme binding (GO:0020037);;	--|1e-145|plj:VFPFJ_11296|hypothetical protein	[QI]	--	Cytochrome P450	Cytochrome P450 monooxygenase azaI OS=Aspergillus niger (strain ATCC 1015 / CBS 113.46 / FGSC A1144 / LSHB Ac4 / NCTC 3858a / NRRL 328 / USDA 3528.7) OX=380704 GN=azaI PE=2 SV=1	ATY63732.1 Cytochrome P450 [Cordyceps militaris]
CM_0302	745	527	811	2151	1414	2946	7.447013	5.955346	8.436298	23.50551	16.410795	33.286369	2.04862174911136	3.76587392644163e-09	2.51883167479996e-07	up	[E]	Amino acid transport and metabolism	--	K00274|0.0|cmt:CCM_00142|K00274 MAO; monoamine oxidase [EC:1.4.3.4]	[Q]	Secondary metabolites biosynthesis, transport and catabolism	Flavin containing amine oxidoreductase	--	XP_006665365.1 mao-B, putative [Cordyceps militaris CM01]
CM_1855	5482	5227	5201	14641	6359	14667	14.89856	16.045567	14.707975	43.469688	20.049051	45.018364	1.57755433833994	2.00973168275603e-05	0.000417275553821008	up	[P]	Inorganic ion transport and metabolism	Cellular Component: Golgi membrane (GO:0000139);; Molecular Function: magnesium ion binding (GO:0000287);; Biological Process: response to pheromone triggering conjugation with cellular fusion (GO:0000749);; Molecular Function: phospholipid-translocating ATPase activity (GO:0004012);; Molecular Function: ATP binding (GO:0005524);; Cellular Component: trans-Golgi network (GO:0005802);; Cellular Co…	K01530|0.0|cmt:CCM_03298|K01530 E7.6.2.1; phospholipid-translocating ATPase [EC:7.6.2.1]	[R]	General function prediction only	Phospholipid-translocating P-type ATPase C-terminal;; Phospholipid-translocating ATPase N-terminal;; Cation transport ATPase (P-type);; haloacid dehalogenase-like hydrolase	Phospholipid-transporting ATPase DNF1 OS=Saccharomyces cerevisiae (strain ATCC 204508 / S288c) OX=559292 GN=DNF1 PE=1 SV=2	XP_006668512.1 phospholipid-translocating P-type ATPase domain-containing protein [Cordyceps militaris CM01]
CM_2693	1246	1220	2344	29412	15706	26989	14.534216	16.063322	28.447372	374.818634	212.560303	355.564941	4.30674007149825	9.60935945450405e-27	4.4991020965988e-23	up	[CR]	--	Molecular Function: alcohol dehydrogenase (NAD) activity (GO:0004022);; Cellular Component: cytosol (GO:0005829);; Biological Process: generation of precursor metabolites and energy (GO:0006091);;	--|1e-179|plj:VFPFJ_05950|hypothetical protein	[CR]	--	Zinc-binding dehydrogenase;; Zinc-binding dehydrogenase;; Alcohol dehydrogenase GroES-like domain	Zinc-type alcohol dehydrogenase-like protein C1773.06c OS=Schizosaccharomyces pombe (strain 972 / ATCC 24843) OX=284812 GN=SPBC1773.06c PE=3 SV=1	ATY60719.1 Alcohol dehydrogenase zinc-type [Cordyceps militaris]
CM_1048	113	87	96	19	42	40	0.738502	0.641013	0.648635	0.135365	0.31494	0.293374	-1.16069661246799	0.00562018545425066	0.0362697564394233	down	[O]	Posttranslational modification, protein turnover, chaperones	--	--|0.0|cmt:CCM_00046|hypothetical protein	--	--	AAA lid domain;; ATPase family associated with various cellular activities (AAA)	--	XP_006665269.1 AAA family ATPase, putative [Cordyceps militaris CM01]
CM_7953	196	102	147	305	177	321	2.329933	1.359504	1.812208	3.953709	2.437351	4.313676	1.27026123278142	0.00103686085567058	0.0102953134351064	up	--	--	Molecular Function: RNA polymerase II transcription factor activity, sequence-specific DNA binding (GO:0000981);; Molecular Function: DNA binding (GO:0003677);; Cellular Component: nucleus (GO:0005634);; Biological Process: transcription, DNA-templated (GO:0006351);; Molecular Function: zinc ion binding (GO:0008270);;	--|0.0|cmt:CCM_09175|hypothetical protein	--	--	--	Transcription factor gsfR2 OS=Penicillium aethiopicum OX=36650 GN=gsfR2 PE=1 SV=1	XP_006674372.1 C6 finger domain protein, putative [Cordyceps militaris CM01]
CM_6909	48	125	119	297	275	223	0.459939	1.354804	1.186267	3.11897	3.066798	2.417981	1.82988105880426	4.74480792014256e-05	0.00086608930534532	up	--	--	--	--|0.0|cmt:CCM_08063|hypothetical protein	--	--	--	--	XP_006673265.1 hypothetical protein CCM_08063 [Cordyceps militaris CM01]
CM_3185	127	47	75	16	24	28	1.214095	0.501664	0.741351	0.162428	0.259498	0.293279	-1.46278650919364	0.00580724460807277	0.0372204233470181	down	[GEPR]	--	Cellular Component: endoplasmic reticulum (GO:0005783);; Cellular Component: integral component of membrane (GO:0016021);; Biological Process: dipeptide transmembrane transport (GO:0035442);;	--|1e-146|plj:VFPFJ_10632|hypothetical protein	[G]	Carbohydrate transport and metabolism	Major Facilitator Superfamily	Uncharacterized transporter C757.13 OS=Schizosaccharomyces pombe (strain 972 / ATCC 24843) OX=284812 GN=SPCC757.13 PE=3 SV=1	TQV96728.1 pantothenate transporter [Cordyceps javanica]
CM_5488	8632	4880	8824	38959	20946	39544	79.833832	50.982521	84.931381	393.640778	224.768753	413.066162	2.56899777370602	4.25595761129516e-12	6.13119801110275e-10	up	[O]	Posttranslational modification, protein turnover, chaperones	Molecular Function: transferase activity (GO:0016740);;	K00799|0.0|cmt:CCM_06544|K00799 GST; glutathione S-transferase [EC:2.5.1.18]	[O]	Posttranslational modification, protein turnover, chaperones	Glutathione S-transferase, N-terminal domain;; Glutathione S-transferase, N-terminal domain;; Glutathione S-transferase, N-terminal domain;; Glutathione S-transferase, C-terminal domain;; Glutathione S-transferase, C-terminal domain;; Glutathione S-transferase, C-terminal domain	Glutathione S-transferase-like protein gedE OS=Aspergillus terreus (strain NIH 2624 / FGSC A1156) OX=341663 GN=gedE PE=1 SV=1	XP_008601073.1 glutathione S-transferase [Beauveria bassiana ARSEF 2860]
CM_0148	9132	8012	14977	20798	16479	13210	82.983765	82.238022	141.62439	206.461456	173.732498	135.570908	1.05380280677256	0.00261186397013872	0.0208959918357927	up	--	--	Cellular Component: Golgi apparatus (GO:0005794);; Biological Process: inositol phosphoceramide metabolic process (GO:0006673);; Biological Process: sphingolipid biosynthetic process (GO:0030148);; Cellular Component: integral component of Golgi membrane (GO:0030173);; Cellular Component: Golgi cisterna membrane (GO:0032580);; Molecular Function: inositol phosphoceramide synthase activity (GO:004…	K22723|0.0|cmt:CCM_01312|K22723 AUR1; inositol phosphorylceramide synthase catalytic subunit [EC:2.7.1.-]	--	--	PAP2 superfamily;; PAP2 superfamily	Inositol phosphorylceramide synthase catalytic subunit aur1 OS=Schizosaccharomyces pombe (strain 972 / ATCC 24843) OX=284812 GN=aur1 PE=1 SV=1	ATY64556.1 aureobasidin resistance Aur1 [Cordyceps militaris]
CM_1599	512	592	566	955	1028	962	3.656307	4.773018	4.2084	7.456028	8.516835	7.758945	1.21372166980354	5.45100938846743e-11	5.80036953563739e-09	up	[GEPR]	--	Cellular Component: fungal-type vacuole membrane (GO:0000329);; Molecular Function: transporter activity (GO:0005215);; Cellular Component: integral component of membrane (GO:0016021);; Biological Process: transmembrane transport (GO:0055085);;	--|0.0|cmt:CCM_01082|hypothetical protein	[R]	General function prediction only	Major Facilitator Superfamily;; Sugar (and other) transporter	Uncharacterized membrane protein YCR023C OS=Saccharomyces cerevisiae (strain ATCC 204508 / S288c) OX=559292 GN=YCR023C PE=1 SV=2	XP_006666303.1 Major facilitator superfamily transporter [Cordyceps militaris CM01]
CM_2926	423	420	345	106	178	154	7.011942	7.867419	5.950985	1.915123	3.42644	2.873119	-1.04762339486874	9.14024105332465e-05	0.00147567615902297	down	--	--	--	--|1e-170|cmt:CCM_02936|hypothetical protein	--	--	Chromosome segregation protein Csm1/Pcs1	--	XP_006668151.1 chromosome segregation protein [Cordyceps militaris CM01]
CM_3944	5766	1148	1409	17570	7084	13884	102.765816	23.104095	26.126572	342.090302	146.476013	279.469421	2.67044772646052	1.65695851541731e-05	0.000359994420843797	up	[H]	Coenzyme transport and metabolism	Molecular Function: 3,4-dihydroxy-2-butanone-4-phosphate synthase activity (GO:0008686);; Biological Process: riboflavin biosynthetic process (GO:0009231);; Molecular Function: metal ion binding (GO:0046872);;	K02858|1e-171|cmt:CCM_04503|K02858 ribB; 3,4-dihydroxy 2-butanone 4-phosphate synthase [EC:4.1.99.12]	[H]	Coenzyme transport and metabolism	3,4-dihydroxy-2-butanone 4-phosphate synthase	3,4-dihydroxy-2-butanone 4-phosphate synthase OS=Magnaporthe oryzae (strain 70-15 / ATCC MYA-4617 / FGSC 8958) OX=242507 GN=RIB3 PE=1 SV=1	XP_006669714.1 3,4-dihydroxy-2-butanone 4-phosphate synthase [Cordyceps militaris CM01]
CM_2737	1209	1194	1325	13232	3795	16973	6.828005	7.613947	7.78628	81.673141	24.871124	108.306213	3.59884007741536	1.32192270894962e-12	2.06308070776737e-10	up	--	--	Biological Process: flocculation (GO:0000128);; Biological Process: invasive growth in response to glucose limitation (GO:0001403);; Cellular Component: extracellular region (GO:0005576);; Cellular Component: cell wall (GO:0005618);; Cellular Component: plasma membrane (GO:0005886);; Cellular Component: cellular bud neck (GO:0005935);; Biological Process: pseudohyphal growth (GO:0007124);; Biolog…	--|0.0|cmt:CCM_02724|hypothetical protein	[A]	RNA processing and modification	Fungal specific transcription factor domain;; Fungal Zn(2)-Cys(6) binuclear cluster domain	Flocculation protein FLO11 OS=Saccharomyces cerevisiae (strain ATCC 204508 / S288c) OX=559292 GN=FLO11 PE=1 SV=2	ATY60608.1 C2H2 transcription factor [Cordyceps militaris]
CM_2208	1995	1249	1280	4172	1974	2550	30.45533	21.537336	20.328543	69.584976	34.952904	43.961807	1.37310878953443	0.000238841577702865	0.00316786477848389	up	--	--	Cellular Component: plasma membrane (GO:0005886);; Cellular Component: anchored component of membrane (GO:0031225);;	--|0.0|cmt:CCM_02161|hypothetical protein	[J]	Translation, ribosomal structure and biogenesis	Fungal Zn(2)-Cys(6) binuclear cluster domain	Predicted GPI-anchored protein 58 OS=Candida albicans (strain SC5314 / ATCC MYA-2876) OX=237561 GN=PGA58 PE=1 SV=1	ATY60402.1 Zn(2)-C6 fungal-type DNA-binding domain [Cordyceps militaris]
CM_3864	706	624	670	975	1073	1082	4.966265	4.956856	4.907649	7.492493	8.756204	8.598064	1.04529859924532	3.42426773687403e-12	5.17174888517555e-10	up	--	--	Molecular Function: ferric-chelate reductase activity (GO:0000293);; Cellular Component: plasma membrane (GO:0005886);; Biological Process: iron ion transport (GO:0006826);; Biological Process: cellular iron ion homeostasis (GO:0006879);; Biological Process: copper ion import (GO:0015677);; Biological Process: siderophore transport (GO:0015891);; Cellular Component: integral component of membrane…	--|0.0|cmt:CCM_03690|hypothetical protein	[PQ]	--	Ferric reductase like transmembrane component;; Ferric reductase NAD binding domain;; FAD-binding domain	Ferric reductase transmembrane component 3 OS=Saccharomyces cerevisiae (strain ATCC 204508 / S288c) OX=559292 GN=FRE3 PE=1 SV=1	XP_006668902.1 ferric-chelate reductase [Cordyceps militaris CM01]
CM_4240	285	371	275	66	92	92	5.247107	7.721397	5.279725	1.320839	1.960397	1.897736	-1.50713864696792	2.16904933474277e-07	9.27441916462614e-06	down	--	--	Biological Process: mitotic sister chromatid segregation (GO:0000070);; Cellular Component: chromosome, centromeric region (GO:0000775);; Cellular Component: condensed nuclear chromosome kinetochore (GO:0000778);; Cellular Component: condensed chromosome, centromeric region (GO:0000779);; Cellular Component: nucleus (GO:0005634);; Cellular Component: nucleoplasm (GO:0005654);; Cellular Component:…	K11497|1e-164|cmt:CCM_04808|K11497 CENPC; centromere protein C	--	--	Mif2/CENP-C like	Inner kinetochore subunit cnp3 OS=Schizosaccharomyces pombe (strain 972 / ATCC 24843) OX=284812 GN=cnp3 PE=3 SV=2	XP_006670017.1 cupin domain-containing protein [Cordyceps militaris CM01]
CM_0323	3338	4490	6603	15706	8323	11991	14.714589	22.358831	30.288818	75.641449	42.570568	59.699638	1.72001256862437	1.06802287598935e-05	0.000249039822231295	up	[P]	Inorganic ion transport and metabolism	Cellular Component: plasma membrane (GO:0005886);; Cellular Component: integral component of plasma membrane (GO:0005887);; Molecular Function: potassium ion transmembrane transporter activity (GO:0015079);; Biological Process: cellular potassium ion homeostasis (GO:0030007);; Biological Process: regulation of membrane potential (GO:0042391);;	--|0.0|cmt:CCM_01486|hypothetical protein	[P]	Inorganic ion transport and metabolism	Cation transport protein	Low-affinity potassium transport protein OS=Saccharomyces cerevisiae (strain ATCC 204508 / S288c) OX=559292 GN=TRK2 PE=1 SV=1	XP_006666705.1 potassium ion transporter (Trk1), putative [Cordyceps militaris CM01]
CM_3894	7293	11867	18429	22463	17653	18601	88.040482	161.811722	231.518738	296.246735	247.254196	253.602188	1.03193516448088	0.00842968635355334	0.0486056545656856	up	--	--	Molecular Function: holocytochrome-c synthase activity (GO:0004408);; Cellular Component: mitochondrion (GO:0005739);; Cellular Component: mitochondrial inner membrane (GO:0005743);; Biological Process: cytochrome c-heme linkage (GO:0018063);; Molecular Function: metal ion binding (GO:0046872);;	K01764|0.0|cmt:CCM_04455|K01764 HCCS; cytochrome c heme-lyase [EC:4.4.1.17]	[CO]	--	Cytochrome c/c1 heme lyase	Cytochrome c heme lyase OS=Neurospora crassa (strain ATCC 24698 / 74-OR23-1A / CBS 708.71 / DSM 1257 / FGSC 987) OX=367110 GN=cyt-2 PE=3 SV=1	XP_006669666.1 cytochrome c heme lyase [Cordyceps militaris CM01]
CM_0087	3187	4851	5922	1909	1591	1745	9.905228	17.029816	19.15423	6.480567	5.737349	6.12321	-1.02150131871794	0.00121025947460272	0.0116473481194037	down	--	--	Biological Process: mitotic sister chromatid segregation (GO:0000070);; Cellular Component: gamma-tubulin complex (GO:0000930);; Cellular Component: mitotic spindle pole body (GO:0044732);; Cellular Component: obsolete horsetail nucleus leading edge (GO:0071687);; Cellular Component: new mitotic spindle pole body (GO:0071958);;	--|0.0|cmt:CCM_01257|hypothetical protein	--	--	Centrosomin N-terminal motif 1;; Pericentrin-AKAP-450 domain of centrosomal targeting protein	Spindle pole body protein pcp1 OS=Schizosaccharomyces pombe (strain 972 / ATCC 24843) OX=284812 GN=pcp1 PE=1 SV=1	XP_006666476.1 Spindle associated [Cordyceps militaris CM01]
CM_6861	0	0	3	100	13	69	0.0	0.0	0.035607	1.504621	0.207881	1.068293	6.33395809989189	1.13317352321431e-06	3.78965602549243e-05	up	[R]	General function prediction only	Molecular Function: transferase activity (GO:0016740);; Biological Process: fumagillin biosynthetic process (GO:1902086);;	--|0.0|cmt:CCM_08015|hypothetical protein	--	--	Serine aminopeptidase, S33;; alpha/beta hydrolase fold;; X-Pro dipeptidyl-peptidase (S15 family);; Alpha/beta hydrolase family;; Prolyl oligopeptidase family;; Acetyl xylan esterase (AXE1)	Polyketide transferase af380 OS=Neosartorya fumigata (strain ATCC MYA-4609 / Af293 / CBS 101355 / FGSC A1100) OX=330879 GN=af380 PE=1 SV=1	ATY62879.1 N-terminal domain [Cordyceps militaris]
CM_2076	4406	3926	5322	22287	9159	20560	51.834709	52.158772	65.155464	286.429626	125.0056	273.16095	2.34125077204231	2.20005397395523e-09	1.53741085165051e-07	up	--	--	Molecular Function: gamma-glutamylcyclotransferase activity (GO:0003839);; Biological Process: pathogenesis (GO:0009405);; Cellular Component: integral component of membrane (GO:0016021);; Biological Process: mycotoxin biosynthetic process (GO:0043386);; Biological Process: gliotoxin biosynthetic process (GO:2001310);;	--|0.0|cmt:CCM_03544|hypothetical protein	--	--	AIG2-like family	Gamma-glutamyl cyclotransferase gliK OS=Neosartorya fumigata (strain ATCC MYA-4609 / Af293 / CBS 101355 / FGSC A1100) OX=330879 GN=gliK PE=3 SV=1	ATY59806.1 gliotoxin biosynthesis [Cordyceps militaris]
CM_4146	12332	10552	14627	19915	20554	18955	99.250961	95.917709	122.504486	175.092789	191.923828	172.288345	1.06211045812633	2.29420274604267e-07	9.67698851979441e-06	up	--	--	Cellular Component: plasma membrane (GO:0005886);; Biological Process: carbohydrate metabolic process (GO:0005975);; Molecular Function: transferase activity (GO:0016740);; Cellular Component: anchored component of membrane (GO:0031225);;	K22832|0.0|cmt:CCM_04709|K22832 GAS1; 1,3-beta-glucanosyltransferase GAS1 [EC:2.4.1.-]	--	--	Glucanosyltransferase;; X8 domain	1,3-beta-glucanosyltransferase gel4 OS=Neosartorya fumigata (strain ATCC MYA-4609 / Af293 / CBS 101355 / FGSC A1100) OX=330879 GN=gel4 PE=3 SV=1	XP_006669918.1 1,3-beta-glucanosyltransferase, putative [Cordyceps militaris CM01]
CM_2057	554	639	561	1135	1079	1249	9.612589	12.52531	10.127032	21.527966	21.7379	24.493925	1.3790436802736	1.01847865869129e-12	1.64431623448021e-10	up	[K]	Transcription	--	--|1e-176|cmt:CCM_03524|hypothetical protein	--	--	DJ-1/PfpI family	--	XP_006668738.1 ThiJ/PfpI [Cordyceps militaris CM01]
CM_6802	1561	2750	1937	7811	5244	6655	17.998783	35.823124	23.247494	98.423943	70.173012	86.69989	2.05598672230208	3.77280360797442e-10	3.21168481682477e-08	up	--	--	Molecular Function: basic amino acid transmembrane transporter activity (GO:0015174);; Biological Process: basic amino acid transmembrane export from vacuole (GO:0034488);; Cellular Component: integral component of fungal-type vacuolar membrane (GO:0071627);;	K23678|0.0|cmt:CCM_07359|K23678 PQLC2; solute carrier family 66 (lysosomal lysine-arginine transporter), member 1	[S]	Function unknown	PQ loop repeat	Probable vacuolar amino acid transporter YPQ1 OS=Saccharomyces cerevisiae (strain ATCC 204508 / S288c) OX=559292 GN=YPQ1 PE=1 SV=1	XP_006672563.1 PQ loop repeat protein [Cordyceps militaris CM01]
YCC_newGene_1006	7299	2682	3531	1294	1515	1236	29.919676	12.418439	15.060426	5.793872	7.201759	5.719597	-1.31860551812195	0.000436029158944273	0.00510560643501854	down	--	--	Molecular Function: phospholipase activity (GO:0004620);; Cellular Component: nucleus (GO:0005634);; Cellular Component: cytoplasm (GO:0005737);; Cellular Component: cytosol (GO:0005829);; Biological Process: lipid catabolic process (GO:0016042);; Molecular Function: metal ion binding (GO:0046872);;	--|0.0|cmt:CCM_07444|hypothetical protein	[IU]	--	DDHD domain	Probable phospholipase C1020.13c OS=Schizosaccharomyces pombe (strain 972 / ATCC 24843) OX=284812 GN=SPCC1020.13c PE=3 SV=1	ATY67506.1 DDHD domain [Cordyceps militaris]
CM_7710	2345	1459	1727	2945	1546	4290	27.051138	19.00901	20.724764	37.101391	20.688772	55.885303	1.08102299327569	0.00763741509512136	0.0454363119127805	up	[R]	General function prediction only	Biological Process: alcohol metabolic process (GO:0006066);; Molecular Function: alcohol dehydrogenase (NADP+) activity (GO:0008106);; Molecular Function: zinc ion binding (GO:0008270);;	--|0.0|cmt:CCM_08946|hypothetical protein	[Q]	Secondary metabolites biosynthesis, transport and catabolism	Zinc-binding dehydrogenase;; Alcohol dehydrogenase GroES-like domain;; Zinc-binding dehydrogenase	NADP-dependent alcohol dehydrogenase 7 OS=Saccharomyces cerevisiae (strain ATCC 204508 / S288c) OX=559292 GN=ADH7 PE=1 SV=1	XP_006674144.1 zinc-binding alcohol dehydrogenase, putative [Cordyceps militaris CM01]
CM_4139	7990	9264	22987	125068	63806	86394	64.425308	84.376205	192.88884	1101.755615	596.944763	786.79071	3.17183560727518	1.39271730486906e-10	1.30414048427939e-08	up	[R]	General function prediction only	Molecular Function: phospholipase A2 activity (GO:0004623);; Cellular Component: cytoplasm (GO:0005737);; Cellular Component: mitochondrion (GO:0005739);; Cellular Component: endoplasmic reticulum (GO:0005783);; Cellular Component: Golgi apparatus (GO:0005794);; Molecular Function: transferase activity (GO:0016740);; Biological Process: cardiolipin metabolic process (GO:0032048);;	K13535|0.0|cmt:CCM_04700|K13535 CLD1; cardiolipin-specific phospholipase [EC:3.1.1.-]	[R]	General function prediction only	alpha/beta hydrolase fold;; Serine aminopeptidase, S33;; Alpha/beta hydrolase family;; Alpha/beta hydrolase of unknown function (DUF915);; Putative esterase	probable cardiolipin-specific deacylase, mitochondrial OS=Schizosaccharomyces pombe (strain 972 / ATCC 24843) OX=284812 GN=SPAC6G10.03c PE=3 SV=1	XP_006669910.1 alpha/beta hydrolase, putative [Cordyceps militaris CM01]
CM_5782	2133	1453	1845	5785	2681	3626	19.503103	15.008201	17.553558	57.803818	28.443167	37.456264	1.57916162893146	1.30369702709122e-05	0.000292753452318517	up	--	--	Biological Process: flocculation (GO:0000128);; Biological Process: invasive growth in response to glucose limitation (GO:0001403);; Cellular Component: extracellular region (GO:0005576);; Cellular Component: cell wall (GO:0005618);; Cellular Component: plasma membrane (GO:0005886);; Cellular Component: cellular bud neck (GO:0005935);; Biological Process: pseudohyphal growth (GO:0007124);; Biolog…	--|0.0|cmt:CCM_06826|hypothetical protein	--	--	--	Flocculation protein FLO11 OS=Saccharomyces cerevisiae (strain ATCC 204508 / S288c) OX=559292 GN=FLO11 PE=1 SV=2	XP_006672027.1 hypothetical protein CCM_06826 [Cordyceps militaris CM01]
CM_2161	598	708	984	1739	1350	1223	9.501385	12.723848	16.290289	30.224541	24.910107	21.969751	1.3115483721039	3.44438624189411e-05	0.000654223788419807	up	[J]	Translation, ribosomal structure and biogenesis	Cellular Component: plasma membrane (GO:0005886);; Cellular Component: anchored component of membrane (GO:0031225);;	--|0.0|cmt:CCM_02114|hypothetical protein	[TU]	--	--	Predicted GPI-anchored protein 58 OS=Candida albicans (strain SC5314 / ATCC MYA-2876) OX=237561 GN=PGA58 PE=1 SV=1	XP_006667330.1 hypothetical protein CCM_02114 [Cordyceps militaris CM01]
CM_2178	23226	4112	14412	55714	34360	83392	253.82489	50.759274	163.9021	665.162415	435.663971	1029.258911	2.48210313987454	1.76248957128896e-05	0.000376802564966891	up	--	--	Cellular Component: nucleus (GO:0005634);; Cellular Component: cytosol (GO:0005829);; Biological Process: cellular response to DNA damage stimulus (GO:0006974);; Molecular Function: metallopeptidase activity (GO:0008237);; Molecular Function: zinc ion binding (GO:0008270);; Biological Process: protein sumoylation (GO:0016925);; Molecular Function: proteasome binding (GO:0070628);;	--|0.0|cmt:CCM_02132|hypothetical protein	[D]	Cell cycle control, cell division, chromosome partitioning	WLM domain;; Protein of unknown function DUF45	Ubiquitin and WLM domain-containing metalloprotease SPCC1442.07c OS=Schizosaccharomyces pombe (strain 972 / ATCC 24843) OX=284812 GN=SPCC1442.07c PE=1 SV=1	XP_006667348.1 protein kinase domain-containing protein [Cordyceps militaris CM01]
CM_5574	5034	28131	17388	4314	5073	3034	46.556263	293.893555	167.359863	43.583328	54.429733	31.683218	-1.65263772429719	0.00384339357494042	0.0275781896059327	down	[E]	Amino acid transport and metabolism	Molecular Function: 3-dehydroquinate dehydratase activity (GO:0003855);; Molecular Function: 3-dehydroquinate synthase activity (GO:0003856);; Molecular Function: 3-phosphoshikimate 1-carboxyvinyltransferase activity (GO:0003866);; Molecular Function: shikimate 3-dehydrogenase (NADP+) activity (GO:0004764);; Molecular Function: shikimate kinase activity (GO:0004765);; Molecular Function: ATP bind…	--|0.0|cmt:CCM_06613|hypothetical protein	[E]	Amino acid transport and metabolism	3-dehydroquinate synthase;; Iron-containing alcohol dehydrogenase	Pentafunctional AROM polypeptide OS=Cryptococcus neoformans var. neoformans serotype D (strain JEC21 / ATCC MYA-565) OX=214684 GN=CNB01990 PE=3 SV=1	XP_006671817.1 2-epi-5-epi-valiolone synthase [Cordyceps militaris CM01]
YCC_newGene_740	1082	1628	1004	298	478	280	4.309025	7.321208	4.157526	1.292583	2.204729	1.259278	-1.42749006570546	1.8638664650878e-05	0.000392207765822072	down	[R]	General function prediction only	Biological Process: regulation of transcription involved in G1/S transition of mitotic cell cycle (GO:0000083);; Biological Process: negative regulation of transcription by RNA polymerase II (GO:0000122);; Molecular Function: transcription factor activity, RNA polymerase II proximal promoter sequence-specific DNA binding (GO:0000982);; Molecular Function: proximal promoter sequence-specific DNA b…	--|0.0|cmt:CCM_05808|hypothetical protein	[R]	General function prediction only	Zinc finger, C2H2 type	Metallothionein expression activator OS=Saccharomyces cerevisiae (strain ATCC 204508 / S288c) OX=559292 GN=ACE2 PE=1 SV=1	ATY58646.1 Zinc finger domain-containing C2H2 [Cordyceps militaris]
CM_1207	6027	11864	7848	20079	14971	25913	88.434334	196.65097	119.842255	321.874664	254.883255	429.453064	1.63408938452959	6.8393833755294e-06	0.000170783962475886	up	--	--	Cellular Component: extracellular region (GO:0005576);; Cellular Component: cell surface (GO:0009986);;	--|0.0|cmt:CCM_00677|hypothetical protein	[WV]	--	Sulfotransferase domain	Uncharacterized protein PB18E9.04c OS=Schizosaccharomyces pombe (strain 972 / ATCC 24843) OX=284812 GN=SPAPB18E9.04c PE=3 SV=1	XP_006665899.1 hypothetical protein CCM_00677 [Cordyceps militaris CM01]
CM_1024	104	56	23	9	12	12	0.878375	0.534255	0.201265	0.076695	0.112194	0.107422	-2.05049462138309	0.00302404954933185	0.0231538838756692	down	[GEPR]	--	--	--|0.0|cmt:CCM_00455|hypothetical protein	[G]	Carbohydrate transport and metabolism	Major Facilitator Superfamily	MFS transporter prlL OS=Fungal sp. (strain NRRL 50135) OX=1547289 GN=prlL PE=3 SV=1	XP_006665678.1 MFS nicotinic acid transporter Tna1, putative [Cordyceps militaris CM01]
CM_3263	8102	3825	4899	17122	8728	14737	395.842987	211.08519	249.074799	913.845459	494.722656	813.150818	1.69958919242911	9.36701762878751e-06	0.000223757023152975	up	--	--	Molecular Function: heme binding (GO:0020037);; Molecular Function: metal ion binding (GO:0046872);; Biological Process: oxidation-reduction process (GO:0055114);;	--|7e-49|cmt:CCM_05007|hypothetical protein	[C]	Energy production and conversion	Cytochrome b5-like Heme/Steroid binding domain	Putative cytochrome b5 B11H24.095 OS=Neurospora crassa (strain ATCC 24698 / 74-OR23-1A / CBS 708.71 / DSM 1257 / FGSC 987) OX=367110 GN=B11H24.095 PE=3 SV=1	XP_018707422.1 Cytochrome b5 [Cordyceps fumosorosea ARSEF 2679]
CM_6435	4517	2933	4392	22392	8905	20356	40.779263	29.907423	41.257206	220.838669	93.263397	207.544357	2.54433898812911	3.84597718184333e-10	3.24448020998026e-08	up	--	--	Cellular Component: Golgi membrane (GO:0000139);; Molecular Function: transporter activity (GO:0005215);; Biological Process: protein transport (GO:0015031);;	--|0.0|cmt:CCM_07580|hypothetical protein	[I]	Lipid transport and metabolism	CRAL/TRIO domain;; CRAL/TRIO, N-terminal domain	SEC14 cytosolic factor OS=Ashbya gossypii (strain ATCC 10895 / CBS 109.51 / FGSC 9923 / NRRL Y-1056) OX=284811 GN=SEC14 PE=3 SV=2	XP_006672784.1 phosphatidylinositol transporter, putative [Cordyceps militaris CM01]
CM_4602	174387	65231	105700	208691	153713	177061	2851.250244	1204.672363	1798.411621	3727.482666	2915.809326	3269.438477	1.07004527148491	0.00388321770237359	0.0277788010428008	up	--	--	Cellular Component: nucleus (GO:0005634);; Cellular Component: cytoplasm (GO:0005737);;	K08770|1e-166|ttt:THITE_2072392|K08770 UBC; ubiquitin C	[OR]	--	Ubiquitin family;; Ubiquitin-2 like Rad60 SUMO-like;; Ubiquitin-like domain;; TANK binding kinase 1 ubiquitin-like domain;; Ubiquitin-like domain;; Ubiquitin-2 like Rad60 SUMO-like;; DUF2407 ubiquitin-like domain;; Silencing defective 2 N-terminal ubiquitin domain;; Ubiquitin-like domain;; Cilia- and flagella-associated protein 298	Polyubiquitin OS=Candida albicans OX=5476 GN=UBI4 PE=1 SV=1	ADO60140.1 ubiquitin, partial [Beauveria bassiana]
CM_7831	3376	2606	2216	5858	3421	9710	13.90665	12.125864	9.499251	26.363386	16.350107	45.178848	1.62195757598867	5.57752046051563e-05	0.000972586621829951	up	[ER]	--	Cellular Component: nucleus (GO:0005634);; Cellular Component: plasma membrane (GO:0005886);; Cellular Component: integral component of plasma membrane (GO:0005887);; Molecular Function: urea transmembrane transporter activity (GO:0015204);; Molecular Function: symporter activity (GO:0015293);; Molecular Function: putrescine transmembrane transporter activity (GO:0015489);; Molecular Function: sp…	K20989|0.0|cmt:CCM_08317|K20989 DUR3; urea-proton symporter	[E]	Amino acid transport and metabolism	Nitronate monooxygenase;; Sodium:solute symporter family	Probable urea active transporter 1 OS=Schizosaccharomyces pombe (strain 972 / ATCC 24843) OX=284812 GN=dur3-1 PE=3 SV=1	XP_006673519.1 urea active transporter, putative [Cordyceps militaris CM01]
CM_6798	1781	2316	3491	4981	3662	3797	5.167025	7.591336	10.540342	15.79063	12.328641	12.442283	1.10859580104145	0.00139901777925692	0.0130612188284764	up	--	--	Biological Process: flocculation (GO:0000128);; Biological Process: invasive growth in response to glucose limitation (GO:0001403);; Cellular Component: extracellular region (GO:0005576);; Cellular Component: cell wall (GO:0005618);; Cellular Component: plasma membrane (GO:0005886);; Cellular Component: cellular bud neck (GO:0005935);; Biological Process: pseudohyphal growth (GO:0007124);; Biolog…	--|1e-139|cmt:CCM_07943|hypothetical protein	--	--	short chain dehydrogenase;; Enoyl-(Acyl carrier protein) reductase;; CHAT domain;; KR domain	Flocculation protein FLO11 OS=Saccharomyces cerevisiae (strain ATCC 204508 / S288c) OX=559292 GN=FLO11 PE=1 SV=2	ATY61564.1 NAD(P)-binding domain [Cordyceps militaris]
CM_2358	2844	3324	3530	5083	5799	5561	41.29517	54.503868	53.329494	80.627434	97.680099	91.184021	1.15333876093062	1.53494083633113e-09	1.09718977033624e-07	up	[R]	General function prediction only	Cellular Component: plasma membrane (GO:0005886);; Cellular Component: anchored component of membrane (GO:0031225);;	--|0.0|cmt:CCM_01970|hypothetical protein	[A]	RNA processing and modification	Haloacid dehalogenase-like hydrolase;; haloacid dehalogenase-like hydrolase;; HAD-hyrolase-like	Predicted GPI-anchored protein 58 OS=Candida albicans (strain SC5314 / ATCC MYA-2876) OX=237561 GN=PGA58 PE=1 SV=1	XP_006667187.1 haloacid dehalogenase, type II [Cordyceps militaris CM01]
CM_0172	2445	2533	3153	5823	3334	4218	45.11095	52.799156	60.554729	117.403893	71.374603	87.922028	1.12630518503598	0.000296926977993186	0.00382978542965316	up	--	--	--	--|8e-16|cmt:CCM_01354|hypothetical protein	--	--	--	--	TQV90757.1 hypothetical protein IF1G_10500 [Cordyceps javanica]
CM_6506	7664	7021	18834	27653	17024	19442	65.084984	67.343391	166.442093	256.551636	167.732925	186.472519	1.33370633640451	0.0038495272715736	0.0276010515857697	up	--	--	--	--|0.0|cmt:CCM_07655|hypothetical protein	--	--	--	--	XP_006672858.1 IQ calmodulin-binding protein [Cordyceps militaris CM01]
CM_0013	4512	5448	7892	17568	11916	13766	35.350594	48.218349	64.348389	150.372711	108.321281	121.816925	1.67527480175405	3.45147273011444e-07	1.36947417986405e-05	up	--	--	Cellular Component: Golgi apparatus (GO:0005794);; Cellular Component: integral component of membrane (GO:0016021);;	--|0.0|cmt:CCM_01170|hypothetical protein	--	--	Protein of unknown function (DUF2434)	Uncharacterized protein C56F8.12 OS=Schizosaccharomyces pombe (strain 972 / ATCC 24843) OX=284812 GN=SPAC56F8.12 PE=4 SV=1	XP_006666390.1 hypothetical protein CCM_01170 [Cordyceps militaris CM01]
CM_1523	1842	2523	2601	693	904	907	31.73332	49.104366	46.637592	13.038552	18.057484	17.638309	-1.09139727773048	1.48979855784353e-05	0.000328246439897572	down	--	--	Biological Process: flocculation (GO:0000128);; Biological Process: invasive growth in response to glucose limitation (GO:0001403);; Cellular Component: extracellular region (GO:0005576);; Cellular Component: cell wall (GO:0005618);; Cellular Component: plasma membrane (GO:0005886);; Cellular Component: cellular bud neck (GO:0005935);; Biological Process: pseudohyphal growth (GO:0007124);; Biolog…	--|0.0|cmt:CCM_01005|hypothetical protein	--	--	--	Flocculation protein FLO11 OS=Saccharomyces cerevisiae (strain ATCC 204508 / S288c) OX=559292 GN=FLO11 PE=1 SV=2	XP_006666226.1 Hsp40 co-chaperone Jid1, putative [Cordyceps militaris CM01]
CM_2248	109	146	131	570	317	848	2.058438	3.140451	2.593525	11.861978	6.991238	18.225864	2.56550152224188	8.74340266673933e-10	6.93840869248704e-08	up	[O]	Posttranslational modification, protein turnover, chaperones	Cellular Component: extracellular region (GO:0005576);; Cellular Component: plasma membrane (GO:0005886);; Biological Process: response to stress (GO:0006950);; Cellular Component: fungal-type cell wall (GO:0009277);; Cellular Component: anchored component of membrane (GO:0031225);;	--|1e-157|cmt:CCM_02202|hypothetical protein	--	--	AhpC/TSA family;; Redoxin	Cell wall protein DAN4 OS=Saccharomyces cerevisiae (strain ATCC 204508 / S288c) OX=559292 GN=DAN4 PE=2 SV=1	XP_006667417.1 bacterioferritin comigratory protein, putative [Cordyceps militaris CM01]
CM_1465	4676	12757	18386	37801	19905	26864	39.463886	121.624474	161.494614	348.557648	194.929474	256.083435	1.62901599288382	0.00188928714253502	0.0165623320334705	up	[G]	Carbohydrate transport and metabolism	Biological Process: flocculation (GO:0000128);; Cellular Component: anchored component of external side of plasma membrane (GO:0031362);;	--|0.0|cmt:CCM_00948|hypothetical protein	--	--	Glycosyl hydrolases family 16	Putative GPI-anchored protein pfl2 OS=Schizosaccharomyces pombe (strain 972 / ATCC 24843) OX=284812 GN=pfl2 PE=2 SV=3	XP_006666169.1 glucan 1,3-beta-glucosidase [Cordyceps militaris CM01]
CM_4922	1220	1272	1214	346	636	360	21.101339	24.860605	21.846716	6.529172	12.767133	7.015932	-1.07776396211991	0.00021985228781934	0.00298794894505124	down	[I]	Lipid transport and metabolism	Cellular Component: endoplasmic reticulum membrane (GO:0005789);; Biological Process: protein glycosylation (GO:0006486);; Cellular Component: integral component of membrane (GO:0016021);; Molecular Function: dolichyldiphosphatase activity (GO:0047874);;	K07252|1e-169|cmt:CCM_05596|K07252 DOLPP1; dolichyldiphosphatase [EC:3.6.1.43]	[I]	Lipid transport and metabolism	PAP2 superfamily	Putative dolichyldiphosphatase OS=Neurospora crassa (strain ATCC 24698 / 74-OR23-1A / CBS 708.71 / DSM 1257 / FGSC 987) OX=367110 GN=17E5.220 PE=3 SV=1	XP_006670803.1 dolichyl pyrophosphate phosphatase [Cordyceps militaris CM01]
CM_7082	2676	1699	3748	25865	13977	25433	27.504276	19.723526	40.088154	290.445374	166.684555	295.252045	3.41420667801722	1.20997492238388e-17	7.55347011546845e-15	up	[R]	General function prediction only	--	--|0.0|cmt:CCM_08223|hypothetical protein	[R]	General function prediction only	Epoxide hydrolase N terminus;; alpha/beta hydrolase fold;; Alpha/beta hydrolase family	Putative epoxide hydrolase OS=Dothistroma septosporum (strain NZE10 / CBS 128990) OX=675120 GN=epoA PE=3 SV=1	XP_006673424.1 Epoxide hydrolase [Cordyceps militaris CM01]
CM_1974	800	400	1318	15236	5955	14309	9.489595	5.356478	16.266731	197.491409	81.96907	191.740601	4.22809895988149	6.6786044947115e-16	2.2335161603028e-13	up	[R]	General function prediction only	Biological Process: alcohol metabolic process (GO:0006066);; Biological Process: cellular aldehyde metabolic process (GO:0006081);; Molecular Function: alcohol dehydrogenase (NADP+) activity (GO:0008106);; Molecular Function: zinc ion binding (GO:0008270);; Molecular Function: hydroxymethylfurfural reductase (NADH) activity (GO:0033833);; Molecular Function: hydroxymethylfurfural reductase (NADPH…	--|0.0|cmt:CCM_03437|hypothetical protein	[Q]	Secondary metabolites biosynthesis, transport and catabolism	Alcohol dehydrogenase GroES-like domain;; Zinc-binding dehydrogenase	NADP-dependent alcohol dehydrogenase 6 OS=Saccharomyces cerevisiae (strain ATCC 204508 / S288c) OX=559292 GN=ADH6 PE=1 SV=1	XP_006668651.1 NADP-dependent alcohol dehydrogenase [Cordyceps militaris CM01]
CM_6992	10703	12213	24007	55869	35095	47398	241.55629	311.354462	563.844238	1377.509766	918.976868	1208.165283	1.95569965563512	1.27417103127063e-06	4.18643422344498e-05	up	[I]	Lipid transport and metabolism	Cellular Component: cytoplasm (GO:0005737);; Cellular Component: cell division site (GO:0032153);; Cellular Component: cell tip (GO:0051286);;	--|1e-124|cmt:CCM_08139|hypothetical protein	--	--	--	Uncharacterized protein P8B7.26 OS=Schizosaccharomyces pombe (strain 972 / ATCC 24843) OX=284812 GN=SPBP8B7.26 PE=4 SV=2	XP_006673341.1 hypothetical protein CCM_08139 [Cordyceps militaris CM01]
CM_1829	3114	3424	4004	1230	1502	1228	15.303476	19.006441	20.474068	6.601102	8.558861	6.813306	-1.02133636225562	1.67995600301959e-06	5.35071701097806e-05	down	--	--	Molecular Function: GTP binding (GO:0005525);;	--|0.0|cmt:CCM_03271|hypothetical protein	[WV]	--	--	Vegetative incompatibility protein HET-E-1 OS=Podospora anserina OX=5145 GN=HET-E1 PE=4 SV=1	XP_006668485.1 HET domain protein [Cordyceps militaris CM01]
CM_5010	4557	2629	1395	7213	3400	10853	37.473866	24.413898	11.936684	64.796257	32.436249	100.788292	1.75111993025824	0.000819061676036758	0.00857485007430889	up	[FR]	--	Biological Process: flocculation (GO:0000128);; Biological Process: invasive growth in response to glucose limitation (GO:0001403);; Cellular Component: extracellular region (GO:0005576);; Cellular Component: cell wall (GO:0005618);; Cellular Component: plasma membrane (GO:0005886);; Cellular Component: cellular bud neck (GO:0005935);; Biological Process: pseudohyphal growth (GO:0007124);; Biolog…	--|0.0|cmt:CCM_05682|hypothetical protein	--	--	Amidohydrolase family;; Amidohydrolase family	Flocculation protein FLO11 OS=Saccharomyces cerevisiae (strain ATCC 204508 / S288c) OX=559292 GN=FLO11 PE=1 SV=2	XP_006670889.1 amidohydrolase family protein [Cordyceps militaris CM01]
YCC_newGene_386	786	322	237	146	122	150	12.389651	5.722636	3.886869	2.502691	2.225882	2.655452	-1.25413905616387	0.00717038018516356	0.0433938036670312	down	[R]	General function prediction only	--	K10428|1e-138|cmt:CCM_00355|K10428 DCTN6; dynactin 6	[UZ]	--	Bacterial transferase hexapeptide (six repeats)	--	XP_006665578.1 Trimeric LpxA-like protein [Cordyceps militaris CM01]
CM_7531	1374	10958	22713	1762	1685	1560	9.650759	86.968658	166.087692	13.52424	13.733119	12.374568	-2.44152213929744	0.00115953584061245	0.0112284318629731	down	[GEPR]	--	Molecular Function: carbohydrate:proton symporter activity (GO:0005351);; Molecular Function: glucose transmembrane transporter activity (GO:0005355);; Cellular Component: plasma membrane (GO:0005886);; Molecular Function: solute:proton symporter activity (GO:0015295);; Biological Process: glycerol transport (GO:0015793);; Cellular Component: integral component of membrane (GO:0016021);; Biologic…	--|0.0|cmt:CCM_08290|hypothetical protein	[R]	General function prediction only	Sugar (and other) transporter;; Major Facilitator Superfamily	Sugar transporter STL1 OS=Saccharomyces cerevisiae (strain ATCC 204508 / S288c) OX=559292 GN=STL1 PE=1 SV=2	ATY65897.1 General substrate transporter [Cordyceps militaris]
CM_7593	1099	315	579	5893	1785	7843	12.748379	4.127101	6.985477	74.668182	24.010378	102.737877	3.39653640160103	1.1385650583278e-08	6.62206410321831e-07	up	[CR]	--	--	--|0.0|cmt:CCM_08833|hypothetical protein	[CR]	--	Zinc-binding dehydrogenase;; Alcohol dehydrogenase GroES-like domain	Trans-enoyl reductase FFUJ_12240 OS=Gibberella fujikuroi (strain CBS 195.34 / IMI 58289 / NRRL A-6831) OX=1279085 GN=FFUJ_12240 PE=2 SV=1	XP_006674032.1 alcohol dehydrogenase, putative [Cordyceps militaris CM01]
CM_7412	4136	4519	4596	11177	6680	10209	47.310741	58.393661	54.713097	139.687775	88.656815	131.897491	1.48895684082938	1.42576026767268e-07	6.38795174473062e-06	up	--	--	Molecular Function: nucleotide binding (GO:0000166);; Biological Process: spliceosomal snRNP assembly (GO:0000387);; Cellular Component: Prp19 complex (GO:0000974);; Molecular Function: U6 snRNA binding (GO:0017070);; Molecular Function: pre-mRNA binding (GO:0036002);; Cellular Component: U2-type catalytic step 1 spliceosome (GO:0071006);; Cellular Component: U2-type catalytic step 2 spliceosome …	K12872|0.0|cmt:CCM_08655|K12872 RBM22; pre-mRNA-splicing factor RBM22/SLT11	[R]	General function prediction only	RNA recognition motif. (a.k.a. RRM, RBD, or RNP domain)	Pre-mRNA-splicing factor slt-11 OS=Neurospora crassa (strain ATCC 24698 / 74-OR23-1A / CBS 708.71 / DSM 1257 / FGSC 987) OX=367110 GN=slt-11 PE=3 SV=2	XP_006673855.1 pre-mRNA splicing factor slt11 [Cordyceps militaris CM01]
CM_7505	329	284	363	78	79	80	4.014513	3.910171	4.605026	1.035807	1.115742	1.09547	-1.64315490836809	6.5683795392156e-11	6.79018998476762e-09	down	[R]	General function prediction only	Biological Process: polysaccharide catabolic process (GO:0000272);; Cellular Component: extracellular region (GO:0005576);; Molecular Function: hydrolase activity (GO:0016787);; Molecular Function: lyase activity (GO:0016829);; Molecular Function: carbohydrate binding (GO:0030246);; Biological Process: cell wall organization (GO:0071555);;	--|0.0|cmt:CCM_08746|hypothetical protein	[R]	General function prediction only	--	Probable rhamnogalacturonate lyase C OS=Emericella nidulans (strain FGSC A4 / ATCC 38163 / CBS 112.46 / NRRL 194 / M139) OX=227321 GN=rglC PE=3 SV=1	XP_006673945.1 Metallophosphoesterase [Cordyceps militaris CM01]
CM_2966	3065	4589	11071	35526	25803	28672	22.287807	37.692627	83.786331	282.261353	217.726395	235.50293	2.65091533990176	8.62209704568791e-08	4.03686583679108e-06	up	[GEPR]	--	Cellular Component: integral component of membrane (GO:0016021);; Biological Process: transmembrane transport (GO:0055085);;	--|0.0|cmt:CCM_02974|hypothetical protein	[R]	General function prediction only	Major Facilitator Superfamily;; Sugar (and other) transporter	Efflux pump vrtL OS=Penicillium aethiopicum OX=36650 GN=vrtL PE=1 SV=1	XP_006668189.1 MFS multidrug transporter [Cordyceps militaris CM01]
CM_2453	8597	2425	3266	1409	1677	1477	88.146538	28.083046	34.840202	15.77423	19.942944	17.102383	-1.21887675349637	0.00658648039028529	0.0406500066131169	down	--	--	Molecular Function: mRNA binding (GO:0003729);; Cellular Component: cytosol (GO:0005829);; Molecular Function: mRNA 3'-UTR AU-rich region binding (GO:0035925);; Biological Process: negative regulation of MAPK cascade (GO:0043409);; Biological Process: 3'-UTR-mediated mRNA stabilization (GO:0070935);;	K18738|0.0|cmt:CCM_02413|K18738 HEK; heterogeneous nuclear rnp K-like protein	[AR]	--	KH domain;; KH domain;; KH domain	RNA-binding protein rnc1 OS=Schizosaccharomyces pombe (strain 972 / ATCC 24843) OX=284812 GN=rnc1 PE=1 SV=1	ATY60453.1 KH domain RNA-binding [Cordyceps militaris]
CM_7693	489	384	232	105	114	156	9.391854	8.334999	4.632981	2.196974	2.542636	3.369665	-1.15118257639237	0.0011895452932014	0.0114715778841791	down	--	--	Biological Process: mRNA splicing, via spliceosome (GO:0000398);; Cellular Component: spliceosomal complex (GO:0005681);; Molecular Function: zinc ion binding (GO:0008270);; Molecular Function: pre-mRNA branch point binding (GO:0045131);;	--|1e-152|cmt:CCM_08932|hypothetical protein	--	--	--	Branchpoint-bridging protein OS=Debaryomyces hansenii (strain ATCC 36239 / CBS 767 / JCM 1990 / NBRC 0083 / IGC 2968) OX=284592 GN=BBP PE=3 SV=2	XP_006674131.1 hypothetical protein CCM_08932 [Cordyceps militaris CM01]
CM_2591	4215	4940	5105	8934	5256	7724	51.027699	67.547577	64.311691	118.157303	73.82029	105.616714	1.02509123774856	0.000495794351068656	0.00566005079446148	up	[CR]	--	Molecular Function: oxidoreductase activity (GO:0016491);; Molecular Function: transferase activity (GO:0016740);; Molecular Function: phosphopantetheine binding (GO:0031177);;	--|0.0|cmt:CCM_01997|hypothetical protein	[CR]	--	Zinc-binding dehydrogenase;; Zinc-binding dehydrogenase;; Alcohol dehydrogenase GroES-like domain	Highly reducing polyketide synthase ZEA2 OS=Gibberella zeae (strain PH-1 / ATCC MYA-4620 / FGSC 9075 / NRRL 31084) OX=229533 GN=ZEA2 PE=2 SV=1	XP_006667214.1 quinone oxidoreductase, putative [Cordyceps militaris CM01]
CM_0363	6600	4752	6492	10639	7162	9661	42.893738	34.87904	43.901852	75.528343	54.002537	70.908882	1.03299314530708	0.000108036863334343	0.00169456815454403	up	[RTKL]	--	Molecular Function: protein serine/threonine kinase activity (GO:0004674);; Molecular Function: ATP binding (GO:0005524);; Cellular Component: nucleus (GO:0005634);; Cellular Component: cytoplasm (GO:0005737);; Cellular Component: plasma membrane (GO:0005886);; Biological Process: sporulation resulting in formation of a cellular spore (GO:0030435);; Biological Process: intracellular signal transd…	K08286|0.0|cmt:CCM_01525|K08286 E2.7.11.-; protein-serine/threonine kinase [EC:2.7.11.-]	[R]	General function prediction only	Protein kinase domain;; Protein tyrosine and serine/threonine kinase	Serine/threonine-protein kinase nrc-2 OS=Neurospora crassa (strain ATCC 24698 / 74-OR23-1A / CBS 708.71 / DSM 1257 / FGSC 987) OX=367110 GN=nrc-2 PE=3 SV=1	XP_006666744.1 serine/threonine protein kinase (Nrc-2), putative [Cordyceps militaris CM01]
CM_4646	1501	3211	4776	11575	8470	11421	24.828981	59.997917	82.217621	209.199799	162.576096	213.39386	2.11318409330962	2.4767396410758e-06	7.43339423045956e-05	up	[G]	Carbohydrate transport and metabolism	Cellular Component: nucleus (GO:0005634);; Cellular Component: cytosol (GO:0005829);; Biological Process: metabolic process (GO:0008152);; Molecular Function: hydrolase activity (GO:0016787);;	--|0.0|cmt:CCM_05069|hypothetical protein	[G]	Carbohydrate transport and metabolism	Histidine phosphatase superfamily (branch 1)	Probable phosphatase SPAC5H10.03 OS=Schizosaccharomyces pombe (strain 972 / ATCC 24843) OX=284812 GN=SPAC5H10.03 PE=3 SV=1	XP_006670278.1 phosphoglycerate mutase family protein [Cordyceps militaris CM01]
CM_7556	839	625	937	1421	941	1306	11.230824	9.445517	13.048628	20.78759	14.620564	19.744591	1.01981993573471	0.000471630305484601	0.00541936278870782	up	--	--	Cellular Component: endoplasmic reticulum (GO:0005783);; Cellular Component: anchored component of external side of plasma membrane (GO:0031362);;	--|0.0|cmt:CCM_08795|hypothetical protein	--	--	--	Uncharacterized serine-rich protein C215.13 OS=Schizosaccharomyces pombe (strain 972 / ATCC 24843) OX=284812 GN=SPBC215.13 PE=1 SV=1	XP_006673994.1 hypothetical protein CCM_08795 [Cordyceps militaris CM01]
CM_7094	18853	10412	21856	36577	23399	24560	124.078568	77.398781	149.683716	262.981079	178.668869	182.54451	1.14048000011801	0.00178204884989497	0.0158622675194073	up	--	--	Biological Process: flocculation (GO:0000128);; Biological Process: invasive growth in response to glucose limitation (GO:0001403);; Cellular Component: extracellular region (GO:0005576);; Cellular Component: cell wall (GO:0005618);; Cellular Component: plasma membrane (GO:0005886);; Cellular Component: cellular bud neck (GO:0005935);; Biological Process: pseudohyphal growth (GO:0007124);; Biolog…	--|0.0|cmt:CCM_08233|hypothetical protein	--	--	--	Flocculation protein FLO11 OS=Saccharomyces cerevisiae (strain ATCC 204508 / S288c) OX=559292 GN=FLO11 PE=1 SV=2	XP_006673434.1 hypothetical protein CCM_08233 [Cordyceps militaris CM01]
CM_0019	15165	5276	21069	49201	38309	26060	107.657089	42.298965	155.640259	381.558044	315.517761	208.924118	1.86443137584742	0.000234321156695433	0.00312926482224315	up	[R]	General function prediction only	Cellular Component: 1,3-beta-D-glucan synthase complex (GO:0000148);; Biological Process: division septum assembly (GO:0000917);; Cellular Component: division septum (GO:0000935);; Cellular Component: nucleus (GO:0005634);; Cellular Component: cytosol (GO:0005829);; Cellular Component: cell division site (GO:0032153);; Biological Process: cellular protein localization (GO:0034613);; Cellular Comp…	--|0.0|cmt:CCM_01176|hypothetical protein	[MOT]	--	Sel1 repeat	Chitin synthase regulatory factor 4 OS=Schizosaccharomyces pombe (strain 972 / ATCC 24843) OX=284812 GN=chr4 PE=1 SV=4	XP_006666396.1 Tetratricopeptide-like helical [Cordyceps militaris CM01]
CM_1545	2790	1830	1085	225	298	364	21.452988	15.895133	8.683337	1.884497	2.6575	3.156523	-2.27518483560964	1.00083731921104e-09	7.68183660417392e-08	down	[Q]	Secondary metabolites biosynthesis, transport and catabolism	Molecular Function: monooxygenase activity (GO:0004497);; Molecular Function: iron ion binding (GO:0005506);; Cellular Component: integral component of membrane (GO:0016021);; Molecular Function: oxidoreductase activity, acting on paired donors, with incorporation or reduction of molecular oxygen (GO:0016705);; Molecular Function: heme binding (GO:0020037);;	--|0.0|cmt:CCM_01026|hypothetical protein	[Q]	Secondary metabolites biosynthesis, transport and catabolism	Cytochrome P450	Cytochrome P450 monooxygenase apf7 OS=Gibberella fujikuroi (strain CBS 195.34 / IMI 58289 / NRRL A-6831) OX=1279085 GN=apf7 PE=1 SV=1	ATY61879.1 cytochrome P450 [Cordyceps militaris]
CM_6519	6846	7966	9703	14331	13672	13032	35.054092	46.073841	51.701378	80.165916	81.223518	75.362022	1.13769957837564	1.05801427656855e-06	3.61578309700287e-05	up	--	--	Cellular Component: nucleus (GO:0005634);; Cellular Component: cytosol (GO:0005829);; Cellular Component: protein-containing complex (GO:0043234);;	--|0.0|cmt:CCM_07668|hypothetical protein	[R]	General function prediction only	WD domain, G-beta repeat;; NAD(P)-binding Rossmann-like domain	Uncharacterized WD repeat-containing protein C63.06 OS=Schizosaccharomyces pombe (strain 972 / ATCC 24843) OX=284812 GN=SPCC63.06 PE=4 SV=1	XP_006672871.1 hypothetical protein CCM_07668 [Cordyceps militaris CM01]
CM_0305	449	445	795	7019	2421	5847	1.328651	1.487386	2.450544	22.709879	8.319912	19.559299	3.58662881079488	3.0959467626871e-14	7.2476113714505e-12	up	[V]	Defense mechanisms	Molecular Function: ATP binding (GO:0005524);; Cellular Component: plasma membrane (GO:0005886);; Molecular Function: xenobiotic transmembrane transporting ATPase activity (GO:0008559);; Cellular Component: integral component of membrane (GO:0016021);; Biological Process: cellular cation homeostasis (GO:0030003);; Biological Process: response to drug (GO:0042493);; Molecular Function: ATPase acti…	--|0.0|cmt:CCM_01467|hypothetical protein	[Q]	Secondary metabolites biosynthesis, transport and catabolism	ABC-2 type transporter;; ABC transporter;; CDR ABC transporter;; ABC-2 type transporter;; ABC-transporter N-terminal	Protein SNQ2 OS=Saccharomyces cerevisiae (strain ATCC 204508 / S288c) OX=559292 GN=SNQ2 PE=1 SV=2	XP_006666686.1 ABC multidrug transporter, putative [Cordyceps militaris CM01]
CM_7449	3461	1122	2060	322	496	664	23.914463	8.75683	14.81033	2.423638	3.976196	5.176897	-1.75537518819294	6.43083161295416e-05	0.00109646350560999	down	[G]	Carbohydrate transport and metabolism	Molecular Function: alpha-1,4-glucosidase activity (GO:0004558);; Molecular Function: maltose alpha-glucosidase activity (GO:0032450);;	K01182|0.0|cmt:CCM_08695|K01182 IMA; oligo-1,6-glucosidase [EC:3.2.1.10]	[G]	Carbohydrate transport and metabolism	Alpha amylase, catalytic domain	Alpha-glucosidase OS=Candida albicans OX=5476 GN=MAL2 PE=1 SV=4	XP_006673895.1 maltase [Cordyceps militaris CM01]
CM_7425	33	17	2	0	0	0	0.707243	0.40621	0.042604	0.0	0.0	0.0	-6.12372478529817	0.00152889042289092	0.014029374090935	down	--	--	--	--|1e-124|cmt:CCM_08669|hypothetical protein	[T]	Signal transduction mechanisms	Family of unknown function	--	XP_006673869.1 hypothetical protein CCM_08669 [Cordyceps militaris CM01]
CM_2415	419	1079	839	201	246	242	3.688097	10.737568	7.691276	1.935818	2.508084	2.404629	-1.38515781203283	0.000628641517253142	0.00688491130708587	down	[GEPR]	--	Cellular Component: Golgi apparatus (GO:0005794);; Cellular Component: integral component of membrane (GO:0016021);; Cellular Component: cell division site (GO:0032153);; Molecular Function: carboxylic acid transmembrane transporter activity (GO:0046943);; Cellular Component: cell tip (GO:0051286);; Biological Process: carboxylic acid transmembrane transport (GO:1905039);;	--|0.0|cmt:CCM_02377|hypothetical protein	[G]	Carbohydrate transport and metabolism	Major Facilitator Superfamily	Uncharacterized transporter C1002.16c OS=Schizosaccharomyces pombe (strain 972 / ATCC 24843) OX=284812 GN=SPAC1002.16c PE=3 SV=1	XP_006667592.1 Major facilitator superfamily transporter [Cordyceps militaris CM01]
CM_8306	7471	9839	9395	16036	11698	18076	38.021015	56.555611	49.75531	89.15551	69.071434	103.894043	1.17548355156591	1.88997519448238e-05	0.000395922320383289	up	[GEPR]	--	Cellular Component: plasma membrane (GO:0005886);; Molecular Function: ammonium transmembrane transporter activity (GO:0008519);; Biological Process: ammonium transport (GO:0015696);; Cellular Component: integral component of membrane (GO:0016021);;	--|0.0|cmt:CCM_09565|hypothetical protein	[R]	General function prediction only	Major Facilitator Superfamily;; Myb-like DNA-binding domain;; Myb-like DNA-binding domain	Drug resistance protein YOR378W OS=Saccharomyces cerevisiae (strain ATCC 204508 / S288c) OX=559292 GN=YOR378W PE=1 SV=1	XP_006674761.1 MFS transporter [Cordyceps militaris CM01]
CM_2034	1717	2699	1560	285	378	371	8.49405	15.08576	8.031525	1.539727	2.168932	2.071191	-2.14297831615763	1.13191942239642e-12	1.79649041886781e-10	down	[E]	Amino acid transport and metabolism	Cellular Component: plasma membrane (GO:0005886);; Cellular Component: integral component of plasma membrane (GO:0005887);; Molecular Function: L-amino acid transmembrane transporter activity (GO:0015179);; Molecular Function: choline transmembrane transporter activity (GO:0015220);; Molecular Function: antiporter activity (GO:0015297);; Biological Process: choline transport (GO:0015871);; Biolog…	--|0.0|cmt:CCM_03498|hypothetical protein	[E]	Amino acid transport and metabolism	Amino acid permease;; Amino acid permease;; Apc15p protein	Choline transport protein OS=Saccharomyces cerevisiae (strain ATCC 204508 / S288c) OX=559292 GN=HNM1 PE=1 SV=1	XP_006668712.1 amino acid/polyamine transporter I [Cordyceps militaris CM01]
CM_6813	2436	1276	1448	8904	4765	10227	23.634003	13.982184	14.616505	94.37886	53.64056	112.06546	2.63467494701459	7.20342214254555e-12	1.00675887974323e-09	up	[L]	Replication, recombination and repair	Molecular Function: NAD+ diphosphatase activity (GO:0000210);; Cellular Component: nucleus (GO:0005634);; Cellular Component: cytoplasm (GO:0005737);; Cellular Component: cytosol (GO:0005829);; Biological Process: NADH metabolic process (GO:0006734);; Molecular Function: metal ion binding (GO:0046872);;	K03426|0.0|cmt:CCM_07360|K03426 E3.6.1.22; NAD+ diphosphatase [EC:3.6.1.22]	[L]	Replication, recombination and repair	NUDIX domain;; NADH pyrophosphatase-like rudimentary NUDIX domain;; NADH pyrophosphatase zinc ribbon domain	Probable NADH pyrophosphatase OS=Schizosaccharomyces pombe (strain 972 / ATCC 24843) OX=284812 GN=SPBC1778.03c PE=3 SV=1	XP_006672564.1 NADH pyrophosphatase [Cordyceps militaris CM01]
CM_7563	22933	25972	31922	54939	44609	56073	322.842957	412.984467	467.647247	844.894836	728.590027	891.47937	1.34171656949448	5.85061726280905e-08	2.82397835303835e-06	up	--	--	Molecular Function: transmembrane signaling receptor activity (GO:0004888);; Cellular Component: intracellular (GO:0005622);; Cellular Component: plasma membrane (GO:0005886);; Cellular Component: integral component of membrane (GO:0016021);; Biological Process: actin cytoskeleton organization (GO:0030036);; Molecular Function: carbohydrate binding (GO:0030246);; Biological Process: intracellular…	--|0.0|cmt:CCM_08803|hypothetical protein	[A]	RNA processing and modification	--	Cell wall integrity and stress response component 1 OS=Schizosaccharomyces pombe (strain 972 / ATCC 24843) OX=284812 GN=wsc1 PE=1 SV=3	XP_006674002.1 hypothetical protein CCM_08803 [Cordyceps militaris CM01]
CM_8023	906	537	592	242	263	248	17.999537	12.042768	12.227749	5.245001	6.045253	5.563541	-1.02370009271192	7.92156291309543e-05	0.00130158044288362	down	--	--	Cellular Component: endoplasmic reticulum membrane (GO:0005789);; Cellular Component: ER to Golgi transport vesicle membrane (GO:0012507);; Biological Process: protein transport (GO:0015031);; Biological Process: vesicle-mediated transport (GO:0016192);;	--|1e-150|cmt:CCM_09242|hypothetical protein	--	--	T5orf172 domain;; Meiotically up-regulated gene 113	Protein transport protein SEC31 OS=Magnaporthe oryzae (strain 70-15 / ATCC MYA-4617 / FGSC 8958) OX=242507 GN=SEC31 PE=3 SV=1	XP_006674439.1 Putative helicase A859L [Cordyceps militaris CM01]
CM_1605	23107	8893	14994	38824	24365	39061	623.109497	270.866455	420.755768	1143.715576	762.301086	1189.61499	1.54674520562687	6.73384554803395e-05	0.00113205977938582	up	[K]	Transcription	Biological Process: transcription, DNA-templated (GO:0006351);; Biological Process: regulation of transcription, DNA-templated (GO:0006355);; Molecular Function: sequence-specific DNA binding (GO:0043565);;	K03627|2e-98|cmt:CCM_01086|K03627 MBF1; putative transcription factor	[K]	Transcription	Multiprotein bridging factor 1;; Helix-turn-helix	Multiprotein-bridging factor 1 OS=Gibberella fujikuroi OX=5127 GN=MBF1 PE=3 SV=1	ATY63338.1 Multi bridging factor 1 [Cordyceps militaris]
CM_8339	6	17	17	115	50	114	0.336368	1.121144	1.038919	7.768941	3.524709	7.966242	3.19722816713921	2.87084700879162e-07	1.16399895271041e-05	up	--	--	--	--|1e-38|cmt:CCM_09594|hypothetical protein	--	--	--	--	ATY65448.1 hypothetical protein A9K55_002121 [Cordyceps militaris]
CM_5963	2912	2812	4449	23766	11674	18654	10.413624	11.361115	16.560635	92.865379	48.446617	75.355675	2.81826078055155	3.599894787483e-14	8.02605114047401e-12	up	--	--	Biological Process: flocculation (GO:0000128);; Biological Process: invasive growth in response to glucose limitation (GO:0001403);; Cellular Component: extracellular region (GO:0005576);; Cellular Component: cell wall (GO:0005618);; Cellular Component: plasma membrane (GO:0005886);; Cellular Component: cellular bud neck (GO:0005935);; Biological Process: pseudohyphal growth (GO:0007124);; Biolog…	--|0.0|cmt:CCM_07011|hypothetical protein	[A]	RNA processing and modification	--	Flocculation protein FLO11 OS=Saccharomyces cerevisiae (strain ATCC 204508 / S288c) OX=559292 GN=FLO11 PE=1 SV=2	XP_006672212.1 hypothetical protein CCM_07011 [Cordyceps militaris CM01]
CM_7199	6288	3421	5938	10723	9255	5841	49.085823	30.158361	48.235584	91.435753	83.814049	51.493053	1.13764009718582	0.00129379245131833	0.0123245905535553	up	--	--	Cellular Component: cytoplasm (GO:0005737);; Biological Process: endocytosis (GO:0006897);;	--|0.0|cmt:CCM_08436|hypothetical protein	--	--	Arrestin (or S-antigen), N-terminal domain	Arrestin-related trafficking adapter 10 OS=Lachancea thermotolerans (strain ATCC 56472 / CBS 6340 / NRRL Y-8284) OX=559295 GN=ART10 PE=3 SV=1	XP_006673638.1 Immunoglobulin E-set [Cordyceps militaris CM01]
CM_1451	1215	768	1739	6010	4030	3721	8.020134	5.721731	11.942259	43.341541	30.867872	27.744091	2.29613692050577	2.94099680769485e-09	1.99561551501845e-07	up	--	--	Biological Process: flocculation (GO:0000128);; Biological Process: invasive growth in response to glucose limitation (GO:0001403);; Cellular Component: extracellular region (GO:0005576);; Cellular Component: cell wall (GO:0005618);; Cellular Component: plasma membrane (GO:0005886);; Cellular Component: cellular bud neck (GO:0005935);; Biological Process: pseudohyphal growth (GO:0007124);; Biolog…	--|0.0|cmt:CCM_00934|hypothetical protein	--	--	--	Flocculation protein FLO11 OS=Saccharomyces cerevisiae (strain ATCC 204508 / S288c) OX=559292 GN=FLO11 PE=1 SV=2	ATY61432.1 hypothetical protein A9K55_008537 [Cordyceps militaris]
CM_6728	3500	1549	2415	6057	3220	5804	42.615295	21.300722	30.594992	80.579468	45.490116	79.818611	1.44011834715305	0.000218768201175284	0.00298187108559733	up	[R]	General function prediction only	Molecular Function: alcohol dehydrogenase (NAD) activity (GO:0004022);; Molecular Function: metal ion binding (GO:0046872);;	--|0.0|cmt:CCM_07863|hypothetical protein	[Q]	Secondary metabolites biosynthesis, transport and catabolism	Alcohol dehydrogenase GroES-like domain;; Zinc-binding dehydrogenase	Alcohol dehydrogenase patD OS=Aspergillus clavatus (strain ATCC 1007 / CBS 513.65 / DSM 816 / NCTC 3887 / NRRL 1) OX=344612 GN=patD PE=1 SV=1	XP_006673066.1 alcohol dehydrogenase [Cordyceps militaris CM01]
CM_6008	916	754	1133	288	335	329	17.273228	16.057592	22.242409	5.925575	7.333577	6.993145	-1.16334311307697	1.7716601093521e-06	5.51156985514057e-05	down	--	--	Cellular Component: extracellular region (GO:0005576);; Cellular Component: plasma membrane (GO:0005886);; Biological Process: response to stress (GO:0006950);; Cellular Component: fungal-type cell wall (GO:0009277);; Cellular Component: anchored component of membrane (GO:0031225);;	--|1e-156|cmt:CCM_07056|hypothetical protein	[A]	RNA processing and modification	--	Cell wall protein DAN4 OS=Saccharomyces cerevisiae (strain ATCC 204508 / S288c) OX=559292 GN=DAN4 PE=2 SV=1	XP_006672257.1 hypothetical protein CCM_07056 [Cordyceps militaris CM01]
CM_2484	56	46	32	6	15	7	0.874382	0.809519	0.519695	0.09269	0.267855	0.119364	-1.86222456580079	0.00273774421683091	0.0215611748077415	down	--	--	--	--|0.0|cmt:CCM_02445|hypothetical protein	--	--	--	--	XP_006667660.1 hypothetical protein CCM_02445 [Cordyceps militaris CM01]
CM_4014	2724	2741	2076	4951	3140	4092	18.695343	21.252298	14.825986	37.125046	24.999689	31.716032	1.10476434690352	5.77313744432905e-05	0.000999254325853923	up	--	--	Cellular Component: nucleus (GO:0005634);; Biological Process: cAMP-mediated signaling (GO:0019933);;	--|0.0|cmt:CCM_04578|hypothetical protein	[T]	Signal transduction mechanisms	T-complex protein 11	Protein SOK1 OS=Saccharomyces cerevisiae (strain ATCC 204508 / S288c) OX=559292 GN=SOK1 PE=1 SV=2	XP_006669789.1 T-complex 11 [Cordyceps militaris CM01]
CM_5651	402	801	2503	2448	3976	3167	2.980529	6.707958	19.309488	19.826452	34.202152	26.524204	1.73279983343576	0.00484368793485709	0.0326069689590236	up	[IQ]	--	Cellular Component: cytoplasm (GO:0005737);; Cellular Component: peroxisomal membrane (GO:0005778);; Cellular Component: cytosol (GO:0005829);; Biological Process: acetyl-CoA metabolic process (GO:0006084);; Biological Process: fatty acid metabolic process (GO:0006631);; Molecular Function: acid-thiol ligase activity (GO:0016878);;	K22149|0.0|cmt:CCM_06701|K22149 SIDI; mevalonyl-CoA ligase	[I]	Lipid transport and metabolism	AMP-binding enzyme;; AMP-binding enzyme C-terminal domain	Putative peroxisomal-coenzyme A synthetase OS=Schizosaccharomyces pombe (strain 972 / ATCC 24843) OX=284812 GN=SPCC1827.03c PE=1 SV=1	XP_006671905.1 long-chain-fatty-acid-CoA ligase, putative [Cordyceps militaris CM01]
CM_0672	2636	3361	4333	7576	5208	6341	24.874626	35.828514	42.558537	78.114281	57.024742	67.5868	1.28674263724926	3.34387985787394e-05	0.000637720794076	up	--	--	--	--|0.0|cmt:CCM_01834|hypothetical protein	[WV]	--	--	--	XP_006667051.1 Zinc finger domain-containing protein, C2H2-type [Cordyceps militaris CM01]
CM_1949	500	456	712	98	151	81	6.481361	6.676988	9.605971	1.375398	2.266757	1.174294	-1.94912822644368	3.50268965434122e-08	1.8323567554889e-06	down	--	--	Molecular Function: transcription coregulator activity (GO:0001104);; Biological Process: transcription, DNA-templated (GO:0006351);; Cellular Component: mediator complex (GO:0016592);;	--|1e-21|ssck:SPSK_05910|hypothetical protein	[T]	Signal transduction mechanisms	--	Mediator of RNA polymerase II transcription subunit 15 OS=Ashbya gossypii (strain ATCC 10895 / CBS 109.51 / FGSC 9923 / NRRL Y-1056) OX=284811 GN=GAL11 PE=3 SV=2	XP_008601266.1 hypothetical protein BBA_07947 [Beauveria bassiana ARSEF 2860]
CM_5551	348	474	878	78	100	78	3.160973	4.868365	8.319324	0.768996	1.056339	0.79993	-2.35201063430693	4.41737889476381e-08	2.20023063673236e-06	down	--	--	--	--|2e-55|trr:M419DRAFT_107423|hypothetical protein	--	--	Cytochrome P450	--	ATY62537.1 cytochrome P450 [Cordyceps militaris]
CM_6072	2182	1470	1739	3019	3240	3438	32.24754	24.526791	26.743645	48.725906	55.541676	57.380638	1.25224204102935	1.29491027348092e-10	1.22480200008842e-08	up	[G]	Carbohydrate transport and metabolism	Cellular Component: plasma membrane (GO:0005886);; Cellular Component: anchored component of membrane (GO:0031225);;	--|0.0|cmt:CCM_07110|hypothetical protein	[WV]	--	Phosphoenolpyruvate phosphomutase	Predicted GPI-anchored protein 58 OS=Candida albicans (strain SC5314 / ATCC MYA-2876) OX=237561 GN=PGA58 PE=1 SV=1	XP_006672311.1 C6 transcription factor [Cordyceps militaris CM01]
CM_8277	2134	648	323	134	135	232	10.253606	3.516061	1.613553	0.7018	0.748604	1.25635	-2.19478319458681	0.000444274732502577	0.00518726757500516	down	[R]	General function prediction only	Biological Process: negative regulation of transcription by RNA polymerase II (GO:0000122);; Cellular Component: nuclear chromatin (GO:0000790);; Molecular Function: RNA polymerase II proximal promoter sequence-specific DNA binding (GO:0000978);; Molecular Function: transcriptional activator activity, RNA polymerase II proximal promoter sequence-specific DNA binding (GO:0001077);; Cellular Compon…	--|0.0|cmt:CCM_09529|hypothetical protein	[R]	General function prediction only	Fungal specific transcription factor domain;; Zinc finger, C2H2 type	Zinc finger protein klf1 OS=Schizosaccharomyces pombe (strain 972 / ATCC 24843) OX=284812 GN=klf1 PE=2 SV=1	ATY58972.1 zinc finger zas1 [Cordyceps militaris]
CM_7529	5617	6175	3937	10179	5543	11829	17.738514	22.024664	12.93707	35.11446	20.306698	42.189121	1.2186511446396	0.000688224088757958	0.00743844112827326	up	[Q]	Secondary metabolites biosynthesis, transport and catabolism	--	--|0.0|cmt:CCM_08771|hypothetical protein	[Q]	Secondary metabolites biosynthesis, transport and catabolism	AMP-binding enzyme;; Phosphopantetheine attachment site;; Bacterial transferase hexapeptide (six repeats)	Reducing polyketide synthase swnK OS=Metarhizium robertsii (strain ARSEF 23 / ATCC MYA-3075) OX=655844 GN=swnK PE=3 SV=1	XP_006673970.1 non-ribosomal peptide synthetase [Cordyceps militaris CM01]
CM_3108	2357	3073	3396	5832	3913	5647	34.341106	50.570873	51.494587	92.825447	66.145241	92.929268	1.20070418780627	4.54731152702237e-05	0.000834922061549754	up	[R]	General function prediction only	Molecular Function: copper ion binding (GO:0005507);; Cellular Component: mitochondrial inner membrane (GO:0005743);; Biological Process: protein-containing complex assembly (GO:0006461);; Biological Process: copper ion transport (GO:0006825);; Biological Process: cellular copper ion homeostasis (GO:0006878);; Molecular Function: thioredoxin peroxidase activity (GO:0008379);; Biological Process: …	K07152|0.0|cmt:CCM_04859|K07152 SCO1_2; protein SCO1/2	[C]	Energy production and conversion	SCO1/SenC	Protein SCO1, mitochondrial OS=Saccharomyces cerevisiae (strain ATCC 204508 / S288c) OX=559292 GN=SCO1 PE=1 SV=1	XP_006670068.1 protein sco1 [Cordyceps militaris CM01]
YCC_newGene_634	381	83	203	54	55	39	2.345715	0.571916	1.301119	0.36366	0.392229	0.269242	-1.74336176792637	0.00195312564136301	0.0169343226904845	down	--	--	Biological Process: flocculation (GO:0000128);; Biological Process: invasive growth in response to glucose limitation (GO:0001403);; Cellular Component: extracellular region (GO:0005576);; Cellular Component: cell wall (GO:0005618);; Cellular Component: plasma membrane (GO:0005886);; Cellular Component: cellular bud neck (GO:0005935);; Biological Process: pseudohyphal growth (GO:0007124);; Biolog…	--|0.0|cmt:CCM_05112|hypothetical protein	--	--	--	Flocculation protein FLO11 OS=Saccharomyces cerevisiae (strain ATCC 204508 / S288c) OX=559292 GN=FLO11 PE=1 SV=2	XP_006670321.1 hypothetical protein CCM_05112 [Cordyceps militaris CM01]
CM_0293	10153	11103	19298	26251	25164	26013	105.672546	130.522812	209.014603	298.476593	303.865753	305.772522	1.32273166253026	3.82921760982469e-05	0.000718573020007985	up	[R]	General function prediction only	Cellular Component: mitochondrion (GO:0005739);; Molecular Function: transferase activity (GO:0016740);;	K22073|0.0|cmt:CCM_01456|K22073 IBA57; transferase CAF17, mitochondrial [EC:2.1.-.-]	[K]	Transcription	--	Putative transferase CAF17, mitochondrial OS=Magnaporthe oryzae (strain 70-15 / ATCC MYA-4617 / FGSC 8958) OX=242507 GN=CAF17 PE=3 SV=1	XP_006666675.1 aminomethyl transferase [Cordyceps militaris CM01]
CM_6623	1840	3646	3265	771	1088	709	14.465878	32.391712	26.718233	6.618647	9.91951	6.289173	-1.38944684359751	9.05258631792424e-05	0.00146404867497483	down	[GEPR]	--	Cellular Component: plasma membrane (GO:0005886);; Cellular Component: integral component of membrane (GO:0016021);; Biological Process: quinate metabolic process (GO:0019630);; Molecular Function: transmembrane transporter activity (GO:0022891);;	--|0.0|cmt:CCM_07760|hypothetical protein	[R]	General function prediction only	Sugar (and other) transporter;; Major Facilitator Superfamily	Probable quinate permease OS=Aspergillus clavatus (strain ATCC 1007 / CBS 513.65 / DSM 816 / NCTC 3887 / NRRL 1) OX=344612 GN=qutD PE=3 SV=1	XP_006672963.1 MFS quinate transporter QutD [Cordyceps militaris CM01]
CM_1521	13472	10989	18913	3794	4203	1354	513.26709	472.886597	749.851196	157.899124	185.765244	58.219151	-1.81276021476711	7.98834528477261e-05	0.0013054601264679	down	--	--	--	--|3e-26|vda:VDAG_04010|hypothetical protein	--	--	--	--	ATY63010.1 hypothetical protein A9K55_008472 [Cordyceps militaris]
YCC_newGene_592	24342	24577	20872	37238	41795	47983	113.860871	129.696468	101.85337600000001	192.069107	228.631509	253.494055	1.26117885886956	1.6099254910706e-13	2.95594947027158e-11	up	[R]	General function prediction only	Molecular Function: nucleic acid binding (GO:0003676);; Cellular Component: nucleus (GO:0005634);; Biological Process: transcription, DNA-templated (GO:0006351);; Biological Process: regulation of transcription, DNA-templated (GO:0006355);; Biological Process: pathogenesis (GO:0009405);; Molecular Function: metal ion binding (GO:0046872);;	--|0.0|cmt:CCM_04849|hypothetical protein	[R]	General function prediction only	--	C2H2 finger domain transcription factor mtfA OS=Neosartorya fumigata (strain CEA10 / CBS 144.89 / FGSC A1163) OX=451804 GN=mtfA PE=4 SV=1	ATY63820.1 Zinc C2H2-type DNA-binding [Cordyceps militaris]
CM_2856	5204	7263	6142	12922	7767	10474	25.071062	39.521923	30.788477	68.005692	43.408573	56.987801	1.14794355383383	0.000164842244953716	0.0024080854629432	up	[S]	Function unknown	Molecular Function: structural molecule activity (GO:0005198);; Molecular Function: iron ion binding (GO:0005506);; Cellular Component: mitochondrial matrix (GO:0005759);; Molecular Function: ferrous iron binding (GO:0008198);; Biological Process: biotin biosynthetic process (GO:0009102);; Biological Process: iron-sulfur cluster assembly (GO:0016226);; Molecular Function: iron-sulfur cluster bind…	K05034|0.0|cmt:CCM_02862|K05034 SLC6A1; solute carrier family 6 (neurotransmitter transporter, GABA) member 1	[T]	Signal transduction mechanisms	Sodium:neurotransmitter symporter family;; Iron-sulphur cluster biosynthesis	Iron-sulfur assembly protein 1 OS=Saccharomyces cerevisiae (strain ATCC 204508 / S288c) OX=559292 GN=ISA1 PE=1 SV=1	XP_006668077.1 sodium/chloride dependent neurotransmitter transporter, putative [Cordyceps militaris CM01]
CM_0997	9251	1444	2179	12338	10052	15924	97.01474	17.098179	23.777719	141.341095	122.303513	188.598511	2.01960610881214	0.00102452964274607	0.0102169281945412	up	[V]	Defense mechanisms	Biological Process: flocculation (GO:0000128);; Biological Process: invasive growth in response to glucose limitation (GO:0001403);; Cellular Component: extracellular region (GO:0005576);; Cellular Component: cell wall (GO:0005618);; Cellular Component: plasma membrane (GO:0005886);; Cellular Component: cellular bud neck (GO:0005935);; Biological Process: pseudohyphal growth (GO:0007124);; Biolog…	--|0.0|cmt:CCM_00428|hypothetical protein	--	--	Beta-lactamase	Flocculation protein FLO11 OS=Saccharomyces cerevisiae (strain ATCC 204508 / S288c) OX=559292 GN=FLO11 PE=1 SV=2	XP_006665651.1 beta-lactamase [Cordyceps militaris CM01]
CM_5089	43691	36256	63229	108775	89555	68712	269.20459	252.331741	405.421326	732.171082	640.194214	478.143738	1.3025373434016	6.49924047288512e-05	0.00110451701974766	up	[F]	Nucleotide transport and metabolism	Molecular Function: ribonucleoside-diphosphate reductase activity, thioredoxin disulfide as acceptor (GO:0004748);; Biological Process: DNA replication (GO:0006260);; Biological Process: deoxyribonucleotide biosynthetic process (GO:0009263);; Molecular Function: metal ion binding (GO:0046872);;	K10808|0.0|cmt:CCM_05761|K10808 RRM2; ribonucleoside-diphosphate reductase subunit M2 [EC:1.17.4.1]	[F]	Nucleotide transport and metabolism	Ribonucleotide reductase, small chain;; Domain of unknown function (DUF4112)	Ribonucleoside-diphosphate reductase small chain OS=Neurospora crassa (strain ATCC 24698 / 74-OR23-1A / CBS 708.71 / DSM 1257 / FGSC 987) OX=367110 GN=rnr-2 PE=3 SV=2	XP_006670968.1 ribonucleoside-diphosphate reductase M2 subunit [Cordyceps militaris CM01]
CM_6432	3990	1361	2328	26139	9074	33261	41.218006	15.876645	25.022488	294.991638	108.747589	388.054901	3.58796972319292	2.64336630658098e-11	3.09406026185303e-09	up	[O]	Posttranslational modification, protein turnover, chaperones	Molecular Function: glutathione transferase activity (GO:0004364);; Cellular Component: nucleus (GO:0005634);; Cellular Component: cytoplasm (GO:0005737);; Cellular Component: Golgi apparatus (GO:0005794);; Cellular Component: cytosol (GO:0005829);; Molecular Function: glutathione dehydrogenase (ascorbate) activity (GO:0045174);; Biological Process: cell wall organization (GO:0071555);; Biologica…	K07393|0.0|cmt:CCM_07575|K07393 ECM4; glutathionyl-hydroquinone reductase [EC:1.8.5.7]	[O]	Posttranslational modification, protein turnover, chaperones	Glutathione S-transferase, N-terminal domain;; Glutathione S-transferase, C-terminal domain;; Glutathione S-transferase, C-terminal domain	Glutathione S-transferase omega-like 2 OS=Schizosaccharomyces pombe (strain 972 / ATCC 24843) OX=284812 GN=gto2 PE=3 SV=1	XP_006672779.1 glutathione transferase (Gto1), putative [Cordyceps militaris CM01]
CM_3134	215	314	67	50	52	55	1.617241	2.662491	0.520392	0.404693	0.44737	0.460397	-1.52194369042215	0.00772420065259662	0.0458070007453908	down	[I]	Lipid transport and metabolism	Molecular Function: triglyceride lipase activity (GO:0004806);; Cellular Component: extracellular region (GO:0005576);; Biological Process: lipid metabolic process (GO:0006629);;	--|0.0|cmt:CCM_04892|hypothetical protein	[T]	Signal transduction mechanisms	Carboxylesterase family;; alpha/beta hydrolase fold	Probable secreted lipase ARB_02369 OS=Arthroderma benhamiae (strain ATCC MYA-4681 / CBS 112371) OX=663331 GN=ARB_02369 PE=1 SV=1	ATY63881.1 type B [Cordyceps militaris]
YCC_newGene_588	3691	4120	2826	3706	4198	9721	34.011261	42.876591	27.095467	37.306499	44.881298	101.163704	1.11924563030845	0.00594984340221314	0.0378494114254917	up	--	--	Biological Process: actin cortical patch assembly (GO:0000147);; Cellular Component: actomyosin contractile ring (GO:0005826);; Biological Process: endocytosis (GO:0006897);; Biological Process: actin filament polymerization (GO:0030041);; Cellular Component: actin cortical patch (GO:0030479);; Cellular Component: mating projection tip (GO:0043332);; Biological Process: actin cortical patch inter…	--|0.0|cmt:CCM_04823|hypothetical protein	[WV]	--	--	Wiskott-Aldrich syndrome protein homolog 1 OS=Schizosaccharomyces pombe (strain 972 / ATCC 24843) OX=284812 GN=wsp1 PE=1 SV=3	ATY65216.1 hypothetical protein A9K55_003991 [Cordyceps militaris]
CM_3701	11482	14706	15388	29191	27371	28852	96.525406	139.637695	134.613251	268.080536	266.956482	273.922791	1.43258420397267	1.12197844196624e-10	1.07206185005835e-08	up	[GEPR]	--	Molecular Function: spermine transmembrane transporter activity (GO:0000297);; Cellular Component: endoplasmic reticulum (GO:0005783);; Cellular Component: Golgi apparatus (GO:0005794);; Cellular Component: plasma membrane (GO:0005886);; Molecular Function: spermidine transmembrane transporter activity (GO:0015606);; Cellular Component: integral component of membrane (GO:0016021);; Biological Pro…	K08157|0.0|cmt:CCM_04242|K08157 TPO1; MFS transporter, DHA1 family, multidrug resistance protein	[R]	General function prediction only	Major Facilitator Superfamily;; Sugar (and other) transporter	Uncharacterized transporter C569.05c OS=Schizosaccharomyces pombe (strain 972 / ATCC 24843) OX=284812 GN=SPCC569.05c PE=3 SV=1	XP_006669453.1 bicyclomycin resistance protein, putative [Cordyceps militaris CM01]
CM_0558	3608	1158	1333	4182	2750	5433	71.338615	25.847794	27.418537	90.336212	63.07362	121.320137	1.45313267020443	0.00221888982753331	0.0186013288675219	up	[O]	Posttranslational modification, protein turnover, chaperones	Cellular Component: nucleus (GO:0005634);; Cellular Component: cytoplasm (GO:0005737);; Cellular Component: cytosol (GO:0005829);; Molecular Function: peptide-methionine (S)-S-oxide reductase activity (GO:0008113);; Molecular Function: L-methionine-(S)-S-oxide reductase activity (GO:0036456);; Biological Process: cellular response to hydrogen peroxide (GO:0070301);; Biological Process: L-methioni…	K07304|1e-160|cmt:CCM_00165|K07304 msrA; peptide-methionine (S)-S-oxide reductase [EC:1.8.4.11]	[O]	Posttranslational modification, protein turnover, chaperones	Peptide methionine sulfoxide reductase	Probable peptide methionine sulfoxide reductase OS=Schizosaccharomyces pombe (strain 972 / ATCC 24843) OX=284812 GN=mxr1 PE=3 SV=2	XP_006665388.1 peptide methionine sulfoxide reductase msrB/msrA [Cordyceps militaris CM01]
CM_6163	592	574	1054	1240	1042	1467	8.776555	9.6067	16.266024	20.082348	17.92688	24.563389	1.14796053659652	0.00083055934243304	0.00865414638419252	up	--	--	Cellular Component: extracellular region (GO:0005576);; Cellular Component: cell wall (GO:0005618);; Biological Process: pathogenesis (GO:0009405);; Cellular Component: anchored component of membrane (GO:0031225);;	--|0.0|cmt:CCM_07201|hypothetical protein	--	--	--	Cell wall protein RBR3 OS=Candida albicans (strain SC5314 / ATCC MYA-2876) OX=237561 GN=RBR3 PE=1 SV=3	XP_006672402.1 hypothetical protein CCM_07201 [Cordyceps militaris CM01]
CM_3576	729	672	845	216	244	242	3.831362	3.988016	4.620129	1.239592	1.48506	1.433724	-1.282531274217	8.37177669379504e-10	6.70028350091425e-08	down	--	--	Cellular Component: condensed nuclear chromosome kinetochore (GO:0000778);; Cellular Component: condensed chromosome, centromeric region (GO:0000779);; Cellular Component: condensed nuclear chromosome inner kinetochore (GO:0000941);; Cellular Component: nucleus (GO:0005634);; Cellular Component: cytosol (GO:0005829);; Biological Process: microtubule nucleation (GO:0007020);; Biological Process: m…	K11563|0.0|cmt:CCM_04106|K11563 SPC7; kinetochore protein Spc7/SPC105	--	--	Spc7 kinetochore protein;; N-terminus of kinetochore NMS complex subunit Spc7	Kinetochore protein spc7 OS=Schizosaccharomyces pombe (strain 972 / ATCC 24843) OX=284812 GN=spc7 PE=1 SV=1	ATY65159.1 chromosome segregation [Cordyceps militaris]
CM_6264	537	1098	1221	1278	1363	1821	25.917591	59.860718	61.337437	67.369308	76.331329	99.284866	1.02172145388121	0.00760037162490168	0.0452446788910231	up	--	--	Biological Process: mRNA splicing, via spliceosome (GO:0000398);; Cellular Component: spliceosomal complex (GO:0005681);; Molecular Function: zinc ion binding (GO:0008270);; Molecular Function: pre-mRNA branch point binding (GO:0045131);;	--|3e-48|cmt:CCM_06507|hypothetical protein	--	--	--	Branchpoint-bridging protein OS=Debaryomyces hansenii (strain ATCC 36239 / CBS 767 / JCM 1990 / NBRC 0083 / IGC 2968) OX=284592 GN=BBP PE=3 SV=2	XP_006671711.1 hypothetical protein CCM_06507 [Cordyceps militaris CM01]
CM_4899	1725	2210	2093	3272	2948	3276	35.9958	52.08588	45.439262	74.586662	71.362801	77.20565	1.05142691982742	1.17528340359136e-06	3.8751245743766e-05	up	--	--	Biological Process: ribosomal large subunit export from nucleus (GO:0000055);; Biological Process: endonucleolytic cleavage in ITS1 to separate SSU-rRNA from 5.8S rRNA and LSU-rRNA from tricistronic rRNA transcript (SSU-rRNA, 5.8S rRNA, LSU-rRNA) (GO:0000447);; Cellular Component: nucleoplasm (GO:0005654);; Cellular Component: nucleolus (GO:0005730);; Cellular Component: preribosome, large subuni…	K14852|1e-144|cmt:CCM_05575|K14852 RRS1; regulator of ribosome biosynthesis	[J]	Translation, ribosomal structure and biogenesis	Ribosome biogenesis regulatory protein (RRS1)	Regulator of ribosome biosynthesis OS=Saccharomyces cerevisiae (strain ATCC 204508 / S288c) OX=559292 GN=RRS1 PE=1 SV=1	XP_006670782.1 ribosome biogenesis protein [Cordyceps militaris CM01]
CM_6465	4676	3729	8051	35799	21568	37079	47.472317	42.75758	85.067894	397.092499	254.073074	425.194794	2.9210587408536	1.11841730696036e-13	2.13731829844426e-11	up	--	--	Molecular Function: nucleic acid binding (GO:0003676);; Molecular Function: helicase activity (GO:0004386);; Molecular Function: ATP binding (GO:0005524);; Cellular Component: cytosol (GO:0005829);; Molecular Function: ATPase activity (GO:0016887);; Cellular Component: mitotic spindle pole body (GO:0044732);; Cellular Component: U2-type prespliceosome (GO:0071004);; Biological Process: U2-type pr…	--|0.0|cmt:CCM_07614|hypothetical protein	[S]	Function unknown	--	Pre-mRNA-processing ATP-dependent RNA helicase PRP5 OS=Gibberella zeae (strain PH-1 / ATCC MYA-4620 / FGSC 9075 / NRRL 31084) OX=229533 GN=PRP5 PE=3 SV=2	ATY62066.1 hydroxyproline-rich glyco DZ-HRGP [Cordyceps militaris]
CM_5776	32639	1983	8383	84378	28624	193601	567.130005	38.91795	151.574448	1601.674805	577.033997	3799.217285	3.28387291171994	0.00359635770320733	0.0263272352030531	up	--	--	Cellular Component: cytoplasm (GO:0005737);;	--|1e-170|cmt:CCM_06821|hypothetical protein	--	--	Hsp20/alpha crystallin family	30 kDa heat shock protein OS=Neurospora crassa (strain ATCC 24698 / 74-OR23-1A / CBS 708.71 / DSM 1257 / FGSC 987) OX=367110 GN=hsp30 PE=3 SV=1	XP_006672022.1 30 kDa heat shock protein [Cordyceps militaris CM01]
CM_7687	2042	2296	2040	615	780	687	14.975938	19.025858	15.574475	4.921623	6.635142	5.692032	-1.22196720998149	1.49405391244585e-11	1.91648230632095e-09	down	--	--	Biological Process: flocculation (GO:0000128);; Biological Process: invasive growth in response to glucose limitation (GO:0001403);; Cellular Component: extracellular region (GO:0005576);; Cellular Component: cell wall (GO:0005618);; Cellular Component: plasma membrane (GO:0005886);; Cellular Component: cellular bud neck (GO:0005935);; Biological Process: pseudohyphal growth (GO:0007124);; Biolog…	--|0.0|plj:VFPFJ_07570|hypothetical protein	[WV]	--	Fungal specific transcription factor domain;; Fungal Zn(2)-Cys(6) binuclear cluster domain	Flocculation protein FLO11 OS=Saccharomyces cerevisiae (strain ATCC 204508 / S288c) OX=559292 GN=FLO11 PE=1 SV=2	ATY65917.1 C6 transcription factor [Cordyceps militaris]
CM_3657	5783	3992	6023	9562	7995	6454	71.690643	55.895683	77.699089	129.493668	114.976303	90.358185	1.01372408463311	0.000278185902062482	0.0036148689017547	up	--	--	Molecular Function: carnitine:acyl carnitine antiporter activity (GO:0005476);; Cellular Component: mitochondrial inner membrane (GO:0005743);; Biological Process: fatty acid metabolic process (GO:0006631);; Biological Process: mitochondrial transport (GO:0006839);; Molecular Function: carnitine transmembrane transporter activity (GO:0015226);; Biological Process: carnitine transport (GO:0015879)…	K15109|0.0|cmt:CCM_04196|K15109 SLC25A20_29; solute carrier family 25 (mitochondrial carnitine/acylcarnitine transporter), member 20/29	[C]	Energy production and conversion	Mitochondrial carrier protein	Mitochondrial carnitine carrier OS=Saccharomyces cerevisiae (strain ATCC 204508 / S288c) OX=559292 GN=CRC1 PE=1 SV=1	XP_006669407.1 carnitine/acylcarnitine carrier protein [Cordyceps militaris CM01]
CM_3500	53180	43391	47334	96319	70767	93050	592.096863	545.677185	548.421265	1171.51416	914.120056	1170.016602	1.26328186738715	9.55022767483184e-09	5.76956980304034e-07	up	--	--	Molecular Function: hydrolase activity, hydrolyzing O-glycosyl compounds (GO:0004553);; Cellular Component: extracellular region (GO:0005576);; Cellular Component: plasma membrane (GO:0005886);; Biological Process: carbohydrate metabolic process (GO:0005975);; Cellular Component: fungal-type cell wall (GO:0009277);; Molecular Function: IgE binding (GO:0019863);; Cellular Component: anchored compo…	--|0.0|cmt:CCM_04006|hypothetical protein	--	--	Glycosyl hydrolases family 16	Probable glycosidase crf1 OS=Neosartorya fumigata (strain ATCC MYA-4609 / Af293 / CBS 101355 / FGSC A1100) OX=330879 GN=crf1 PE=1 SV=2	XP_006669217.1 cell wall glucanase [Cordyceps militaris CM01]
CM_4912	5950	9214	12668	2398	3684	2150	33.617641	58.803169	74.482933	14.79889	24.14418	13.715891	-1.37991630622368	0.000231830216516518	0.00311011195911271	down	[I]	Lipid transport and metabolism	Cellular Component: mitochondrion (GO:0005739);; Biological Process: metabolic process (GO:0008152);; Molecular Function: hydrolase activity (GO:0016787);;	--|0.0|cmt:CCM_05043|hypothetical protein	[V]	Defense mechanisms	alpha/beta hydrolase fold;; Steryl acetyl hydrolase	AB hydrolase superfamily protein C4A8.06c OS=Schizosaccharomyces pombe (strain 972 / ATCC 24843) OX=284812 GN=SPAC4A8.06c PE=3 SV=1	XP_006670252.1 alpha/beta hydrolase fold-3 [Cordyceps militaris CM01]
CM_0497	38324	14103	21897	97592	63041	83073	461.31897	191.748322	274.285919	1283.335205	880.406311	1129.342651	2.14310994580049	4.10284395692605e-08	2.09956396962033e-06	up	[R]	General function prediction only	Biological Process: flocculation (GO:0000128);; Biological Process: invasive growth in response to glucose limitation (GO:0001403);; Cellular Component: extracellular region (GO:0005576);; Cellular Component: cell wall (GO:0005618);; Cellular Component: plasma membrane (GO:0005886);; Cellular Component: cellular bud neck (GO:0005935);; Biological Process: pseudohyphal growth (GO:0007124);; Biolog…	--|0.0|cmt:CCM_01660|hypothetical protein	[I]	Lipid transport and metabolism	alpha/beta hydrolase fold;; Alpha/beta hydrolase family;; Serine aminopeptidase, S33	Flocculation protein FLO11 OS=Saccharomyces cerevisiae (strain ATCC 204508 / S288c) OX=559292 GN=FLO11 PE=1 SV=2	XP_006666878.1 epoxide hydrolase [Cordyceps militaris CM01]
CM_7119	17398	13481	15302	27748	18862	29587	85.909554	75.191521	78.628807	149.681641	108.062439	164.998047	1.13233507856584	1.16012601969034e-05	0.000265609292136439	up	--	--	Cellular Component: chromosome, telomeric region (GO:0000781);; Molecular Function: DNA binding (GO:0003677);; Cellular Component: nucleus (GO:0005634);; Biological Process: DNA repair (GO:0006281);;	--|0.0|cmt:CCM_07407|hypothetical protein	[KTDL]	--	--	RNA polymerase II degradation factor 1 OS=Saccharomyces cerevisiae (strain YJM789) OX=307796 GN=DEF1 PE=3 SV=1	ATY67262.1 S-adenosylmethionine-dependent methyltransferase [Cordyceps militaris]
CM_5692	15745	16562	23725	4349	5991	3454	70.688766	83.984642	110.844078	21.329077	31.204092	17.512703	-1.63390618260165	1.26126933865829e-07	5.73326509087195e-06	down	[G]	Carbohydrate transport and metabolism	Biological Process: polysaccharide catabolic process (GO:0000272);; Molecular Function: alpha-1,4-glucosidase activity (GO:0004558);; Cellular Component: extracellular region (GO:0005576);; Molecular Function: beta-glucosidase activity (GO:0008422);; Molecular Function: carbohydrate binding (GO:0030246);; Molecular Function: maltose alpha-glucosidase activity (GO:0032450);; Biological Process: ce…	K01187|0.0|cmt:CCM_06740|K01187 malZ; alpha-glucosidase [EC:3.2.1.20]	[G]	Carbohydrate transport and metabolism	Glycosyl hydrolases family 31;; N-terminal barrel of NtMGAM and CtMGAM, maltase-glucoamylase;; Galactose mutarotase-like	Probable alpha/beta-glucosidase agdC OS=Aspergillus flavus (strain ATCC 200026 / FGSC A1120 / NRRL 3357 / JCM 12722 / SRRC 167) OX=332952 GN=agdC PE=3 SV=1	XP_006671943.1 alpha-glucosidase [Cordyceps militaris CM01]
CM_6403	1813	3379	3919	1100	1419	791	36.025299	75.823471	81.027214	23.871674	32.710823	17.728888	-1.07985785596063	0.0059150892198655	0.0376650296033871	down	--	--	--	--|1e-155|cmt:CCM_07326|hypothetical protein	[T]	Signal transduction mechanisms	Protein kinase domain;; Lipopolysaccharide kinase (Kdo/WaaP) family;; Fungal protein kinase	--	XP_006672530.1 Protein kinase-like domain [Cordyceps militaris CM01]
YCC_newGene_531	15301	18086	23804	4739	5778	3654	302.587982	403.975769	489.856842	102.371185	132.568283	81.593597	-1.62330841026715	4.1031632469086e-08	2.09956396962033e-06	down	--	--	--	--|4e-62|cmt:CCM_04385|hypothetical protein	[O]	Posttranslational modification, protein turnover, chaperones	--	--	XP_006669596.1 hypothetical protein CCM_04385 [Cordyceps militaris CM01]
CM_3261	6202	3440	4253	7998	5519	10021	125.01947	78.327385	89.215195	176.128967	129.073227	228.153809	1.1762595334083	0.000318086877499284	0.00402508854176121	up	--	--	--	--|1e-147|cmt:CCM_05005|hypothetical protein	--	--	Phosphotransferase enzyme family;; Choline/ethanolamine kinase	--	XP_006670213.1 Protein kinase-like domain [Cordyceps militaris CM01]
CM_3278	1484	5917	9930	670	823	1118	32.427647	146.083221	225.843063	15.980264	20.845688	27.588238	-2.36889933471154	9.19359235611457e-05	0.00148027252134769	down	--	--	Molecular Function: calcium ion binding (GO:0005509);; Cellular Component: plasma membrane (GO:0005886);; Biological Process: endocytosis (GO:0006897);; Cellular Component: endosome membrane (GO:0010008);; Cellular Component: actin cortical patch (GO:0030479);;	--|1e-139|cmt:CCM_05022|hypothetical protein	--	--	--	Actin cytoskeleton-regulatory complex protein PAN1 OS=Magnaporthe oryzae (strain 70-15 / ATCC MYA-4617 / FGSC 8958) OX=242507 GN=PAN1 PE=3 SV=2	XP_006670230.1 hypothetical protein CCM_05022 [Cordyceps militaris CM01]
CM_6797	953	1340	2002	5966	3980	4458	15.209785	24.173668	33.265511	104.098457	73.744255	80.416939	2.14160266455919	8.5573587351024e-09	5.20331864905837e-07	up	--	--	--	--|0.0|cmt:CCM_07942|hypothetical protein	[A]	RNA processing and modification	--	--	XP_006673145.1 hypothetical protein CCM_07942 [Cordyceps militaris CM01]
CM_4111	28986	24386	30425	51375	36925	48015	547.168274	519.945984	597.649231	1059.433228	808.675964	1023.608521	1.10886517916657	2.59126789620017e-06	7.70305796191059e-05	up	[J]	Translation, ribosomal structure and biogenesis	Biological Process: ribosomal large subunit assembly (GO:0000027);; Biological Process: cytoplasmic translation (GO:0002181);; Molecular Function: structural constituent of ribosome (GO:0003735);; Cellular Component: cytosol (GO:0005829);; Biological Process: translation (GO:0006412);; Cellular Component: cytosolic large ribosomal subunit (GO:0022625);;	K02866|1e-152|maw:MAC_02587|K02866 RP-L10e; large subunit ribosomal protein L10e	[J]	Translation, ribosomal structure and biogenesis	Ribosomal protein L16p/L10e	60S ribosomal protein L10-A OS=Schizosaccharomyces pombe (strain 972 / ATCC 24843) OX=284812 GN=rpl1001 PE=2 SV=2	OAA52340.1 Ribosomal protein L10e [Beauveria brongniartii RCEF 3172]
CM_4727	3012	3904	4663	5680	5612	6671	23.506498	34.418953	37.87286	48.429764	50.82177	58.806973	1.0228108780642	7.64562534076127e-05	0.00126939070373916	up	--	--	Biological Process: flocculation (GO:0000128);; Cellular Component: anchored component of external side of plasma membrane (GO:0031362);;	--|0.0|cmt:CCM_05408|hypothetical protein	--	--	--	Putative GPI-anchored protein pfl2 OS=Schizosaccharomyces pombe (strain 972 / ATCC 24843) OX=284812 GN=pfl2 PE=2 SV=3	XP_006670615.1 hypothetical protein CCM_05408 [Cordyceps militaris CM01]
CM_4936	1914	4048	5359	7459	6186	7622	11.402861	27.242706	33.223423	48.546371	42.758888	51.287834	1.29225387785471	0.00176433189687791	0.0157494793921494	up	--	--	Molecular Function: L-glutamate transmembrane transporter activity (GO:0005313);; Cellular Component: mitochondrial inner membrane (GO:0005743);; Molecular Function: L-aspartate transmembrane transporter activity (GO:0015183);; Molecular Function: uniporter activity (GO:0015292);; Molecular Function: antiporter activity (GO:0015297);; Biological Process: aspartate transmembrane transport (GO:0015…	K15105|0.0|cmt:CCM_05612|K15105 SLC25A12_13; solute carrier family 25 (mitochondrial aspartate/glutamate transporter), member 12/13	[C]	Energy production and conversion	Mitochondrial carrier protein;; EF-hand domain pair;; EF-hand domain;; EF hand;; EF-hand domain pair;; EF hand	Mitochondrial aspartate-glutamate transporter AGC1 OS=Saccharomyces cerevisiae (strain ATCC 204508 / S288c) OX=559292 GN=AGC1 PE=3 SV=1	XP_006670819.1 mitochondrial carrier protein, putative [Cordyceps militaris CM01]
CM_0524	408	1196	1499	3242	1889	3896	11.921095	39.478714	45.603466	103.561104	64.076042	128.679443	1.92191852091213	0.000240319887750338	0.00318296383153347	up	--	--	--	--|1e-106|cmt:CCM_00162|hypothetical protein	--	--	--	--	XP_006665385.1 hypothetical protein CCM_00162 [Cordyceps militaris CM01]
CM_1208	8487	15197	12323	31788	24914	31434	55.238842	111.730705	83.470284	226.041061	188.150848	231.077927	1.6838760462294	5.37044746066665e-08	2.63292513202526e-06	up	[I]	Lipid transport and metabolism	Molecular Function: acyl-CoA dehydrogenase activity (GO:0003995);; Molecular Function: acyl-CoA oxidase activity (GO:0003997);; Cellular Component: peroxisome (GO:0005777);; Biological Process: fatty acid beta-oxidation using acyl-CoA oxidase (GO:0033540);; Molecular Function: flavin adenine dinucleotide binding (GO:0050660);;	K00232|0.0|cmt:CCM_00678|K00232 E1.3.3.6; acyl-CoA oxidase [EC:1.3.3.6]	[I]	Lipid transport and metabolism	Acyl-CoA oxidase;; Acyl-coenzyme A oxidase N-terminal	Acyl-coenzyme A oxidase 2 OS=Yarrowia lipolytica (strain CLIB 122 / E 150) OX=284591 GN=POX2 PE=1 SV=1	ATY65371.1 Acyl-oxidase [Cordyceps militaris]
CM_7670	53795	18135	43423	161099	93051	145284	786.638794	299.536255	660.769348	2573.46875	1578.647095	2399.299805	2.21637255186016	2.85878458537977e-07	1.16399895271041e-05	up	--	--	Cellular Component: nucleus (GO:0005634);; Cellular Component: mitochondrion (GO:0005739);; Biological Process: apoptotic process (GO:0006915);;	--|0.0|cmt:CCM_08914|hypothetical protein	--	--	WW domain	WW domain-containing protein WWM1 OS=Saccharomyces cerevisiae (strain ATCC 204508 / S288c) OX=559292 GN=WWM1 PE=1 SV=1	ATY63469.1 WW Rsp5 WWP domain [Cordyceps militaris]
CM_2611	2586	1228	2206	15121	7252	19130	41.461456	22.231787	36.796967	264.853638	134.895676	346.414032	3.20293907497533	1.72957711883003e-13	3.11456925783161e-11	up	--	--	Biological Process: flocculation (GO:0000128);; Biological Process: invasive growth in response to glucose limitation (GO:0001403);; Cellular Component: extracellular region (GO:0005576);; Cellular Component: cell wall (GO:0005618);; Cellular Component: plasma membrane (GO:0005886);; Cellular Component: cellular bud neck (GO:0005935);; Biological Process: pseudohyphal growth (GO:0007124);; Biolog…	--|1e-169|cmt:CCM_02592|hypothetical protein	[WV]	--	Catalytic LigB subunit of aromatic ring-opening dioxygenase	Flocculation protein FLO11 OS=Saccharomyces cerevisiae (strain ATCC 204508 / S288c) OX=559292 GN=FLO11 PE=1 SV=2	XP_006667807.1 aromatic ring-opening dioxygenase LigB subunit, putative [Cordyceps militaris CM01]
CM_7492	157	158	115	50	74	36	3.323768	3.760682	2.533316	1.14376	1.814524	0.845821	-1.02778439850833	0.00845867508055725	0.048712812702545	down	--	--	Cellular Component: extracellular region (GO:0005576);; Cellular Component: cell wall (GO:0005618);; Cellular Component: plasma membrane (GO:0005886);; Cellular Component: anchored component of membrane (GO:0031225);;	--|1e-133|cmt:CCM_08734|hypothetical protein	--	--	CFEM domain	GPI-anchored CFEM domain protein ARB_01017 OS=Arthroderma benhamiae (strain ATCC MYA-4681 / CBS 112371) OX=663331 GN=ARB_01017 PE=3 SV=1	XP_006673933.1 Extracellular membrane protein, 8-cysteine region, CFEM [Cordyceps militaris CM01]
YCC_newGene_511	832	347	194	114	162	124	12.420694	5.95285	3.077986	1.930777	2.8635930000000003	2.089241	-1.3538582313048	0.00862580580497545	0.0494018627264771	down	--	--	--	--|8e-11|pcs:Pc13g08400|hypothetical protein	--	--	--	--	PQK16636.1 hypothetical protein BB8028_0006g09550 [Beauveria bassiana]
CM_3759	81	81	187	252	176	312	1.49506	1.675096	3.582049	5.064904	3.748909	6.500329	1.47448263702599	0.00179401809952522	0.0159232917602817	up	[IQR]	--	Biological Process: mRNA splicing, via spliceosome (GO:0000398);; Molecular Function: RNA binding (GO:0003723);; Cellular Component: cytoplasm (GO:0005737);; Cellular Component: U2-type catalytic step 1 spliceosome (GO:0071006);; Cellular Component: catalytic step 2 spliceosome (GO:0071013);;	--|1e-157|cmt:CCM_04303|hypothetical protein	[A]	RNA processing and modification	Enoyl-(Acyl carrier protein) reductase	Pre-mRNA-splicing factor cwc22 OS=Emericella nidulans (strain FGSC A4 / ATCC 38163 / CBS 112.46 / NRRL 194 / M139) OX=227321 GN=cwc22 PE=3 SV=2	XP_006669514.1 oxidoreductase, short chain dehydrogenase/reductase family [Cordyceps militaris CM01]
CM_2932	7803	7058	16537	157152	82796	187097	110.965179	113.377708	244.746704	2441.649414	1366.174683	3005.171875	4.16116489040678	1.80731054221079e-19	1.88040621302909e-16	up	[I]	Lipid transport and metabolism	Cellular Component: endoplasmic reticulum membrane (GO:0005789);; Cellular Component: ER to Golgi transport vesicle membrane (GO:0012507);; Biological Process: protein transport (GO:0015031);; Biological Process: vesicle-mediated transport (GO:0016192);;	K21848|0.0|cmt:CCM_02940|K21848 ARV1; lipid intermediate transporter	[A]	RNA processing and modification	NAD binding domain of 6-phosphogluconate dehydrogenase	Protein transport protein SEC31 OS=Chaetomium globosum (strain ATCC 6205 / CBS 148.51 / DSM 1962 / NBRC 6347 / NRRL 1970) OX=306901 GN=SEC31 PE=3 SV=1	XP_006668155.1 6-phosphogluconate dehydrogenase 2 [Cordyceps militaris CM01]
YCC_newGene_959	140	60	66	20	18	35	2.039319	0.986513	0.987944	0.315768	0.301504	0.568982	-1.44799432027398	0.00730921437920141	0.0440151018950752	down	--	--	--	--	--	--	--	--	TQW00803.1 hypothetical protein IF1G_00734 [Cordyceps javanica]
CM_0088	11717	10042	10868	2920	4661	2207	95.786461	92.725525	92.450928	26.072153	44.206825	20.368389	-1.3419165019834	1.20842049241373e-05	0.000273324866931454	down	--	--	--	K10301|0.0|cmt:CCM_01258|K10301 FBXO21; F-box protein 21	--	--	Hemimethylated DNA-binding protein YccV like	--	ATY64716.1 Cyclin-like F-box [Cordyceps militaris]
CM_5866	2598	1482	1314	3698	3106	5469	52.63097	33.897598	27.680134	81.817413	72.981087	125.109505	1.60181435589614	3.5659432769538e-06	9.8791398950874e-05	up	[R]	General function prediction only	--	--|1e-107|cmt:CCM_06908|hypothetical protein	[AR]	--	--	--	XP_006672109.1 hypothetical protein CCM_06908 [Cordyceps militaris CM01]
CM_2974	4917	7592	16367	25683	17477	18483	46.400211	80.932465	160.747177	264.811401	191.378799	197.016815	1.48333697505512	0.00196468777224641	0.0169873834712053	up	[I]	Lipid transport and metabolism	Cellular Component: nucleus (GO:0005634);; Cellular Component: cytosol (GO:0005829);; Biological Process: catabolic process (GO:0009056);; Molecular Function: hydrolase activity (GO:0016787);;	--|0.0|cmt:CCM_02982|hypothetical protein	[V]	Defense mechanisms	alpha/beta hydrolase fold;; Carboxylesterase family	AB hydrolase superfamily protein C1039.03 OS=Schizosaccharomyces pombe (strain 972 / ATCC 24843) OX=284812 GN=SPAC1039.03 PE=3 SV=1	XP_006668197.1 lipase, putative [Cordyceps militaris CM01]
YCC_newGene_162	5776	2790	2521	1041	1518	1309	28.475422	15.53346	12.933789	5.60493	8.677929	7.286183	-1.10564243248858	0.00154154597797669	0.0141243018960604	down	[L]	Replication, recombination and repair	Biological Process: meiotic mismatch repair (GO:0000710);; Cellular Component: synaptonemal complex (GO:0000795);; Molecular Function: single-stranded DNA binding (GO:0003697);; Molecular Function: ATP binding (GO:0005524);; Cellular Component: nucleus (GO:0005634);; Cellular Component: chiasma (GO:0005712);; Biological Process: mismatch repair (GO:0006298);; Biological Process: reciprocal meioti…	K08739|0.0|cmt:CCM_02180|K08739 MLH3; DNA mismatch repair protein MLH3	[L]	Replication, recombination and repair	Histidine kinase-, DNA gyrase B-, and HSP90-like ATPase;; MutL C terminal dimerisation domain	DNA mismatch repair protein MLH3 OS=Saccharomyces cerevisiae (strain ATCC 204508 / S288c) OX=559292 GN=MLH3 PE=1 SV=1	PQK14216.1 hypothetical protein BB8028_0004g11460 [Beauveria bassiana]
CM_1959	4954	1298	3738	16625	12666	20090	39.942024	11.814339	31.36323	146.449478	118.496536	182.954041	2.72559084313711	4.77675838707639e-09	3.1062198289294e-07	up	[Q]	Secondary metabolites biosynthesis, transport and catabolism	Molecular Function: iron ion binding (GO:0005506);; Cellular Component: integral component of membrane (GO:0016021);; Molecular Function: oxidoreductase activity, acting on paired donors, with incorporation or reduction of molecular oxygen, reduced flavin or flavoprotein as one donor, and incorporation of one atom of oxygen (GO:0016712);; Molecular Function: heme binding (GO:0020037);;	--|0.0|cmt:CCM_02084|hypothetical protein	[QI]	--	Cytochrome P450	Cytochrome P450 52A2 OS=Candida tropicalis OX=5482 GN=CYP52A2 PE=1 SV=1	XP_006667301.1 cytochrome P450 family protein, putative [Cordyceps militaris CM01]
CM_4781	142	167	225	1363	588	3272	2.719923	3.605028	4.484124	28.611914	13.100718	71.02655	3.6790867031499	2.00312681476249e-10	1.8389489699447e-08	up	--	--	Biological Process: agglutination involved in conjugation with cellular fusion (GO:0000752);; Cellular Component: extracellular region (GO:0005576);; Cellular Component: fungal-type cell wall (GO:0009277);; Cellular Component: anchored component of membrane (GO:0031225);; Molecular Function: cell adhesion molecule binding (GO:0050839);;	K19200|1e-111|cmt:CCM_05462|K19200 IAL; isopenicillin-N N-acyltransferase like protein	[WV]	--	Cupin	A-agglutinin anchorage subunit OS=Saccharomyces cerevisiae (strain ATCC 204508 / S288c) OX=559292 GN=AGA1 PE=1 SV=1	TQV98593.1 cupin-like protein [Cordyceps javanica]
CM_7401	40	97	126	12	16	0	0.455049	1.255431	1.50572	0.140526	0.206685	0.0	-2.8502532948241	0.00456305206031257	0.0312570735133628	down	[V]	Defense mechanisms	Molecular Function: transferase activity, transferring acyl groups (GO:0016746);; Molecular Function: hydrolase activity (GO:0016787);; Biological Process: antibiotic biosynthetic process (GO:0017000);; Biological Process: polyketide biosynthetic process (GO:0030639);; Biological Process: defense response to fungus (GO:0050832);;	--|0.0|cmt:CCM_08641|hypothetical protein	--	--	Beta-lactamase	Acyltransferase LovD OS=Aspergillus terreus OX=33178 GN=lovD PE=1 SV=1	XP_006673841.1 beta-lactamase family protein [Cordyceps militaris CM01]
CM_0864	1424	1474	3590	684	743	228	9.689386	11.331731	25.432007	5.085449	5.864185	1.748116	-1.58053696817477	0.00449204996001767	0.0309115397353599	down	[J]	Translation, ribosomal structure and biogenesis	Cellular Component: extracellular region (GO:0005576);; Molecular Function: hydrolase activity (GO:0016787);;	--|0.0|cmt:CCM_00297|hypothetical protein	[J]	Translation, ribosomal structure and biogenesis	Amidase	Putative amidase ARB_02965 OS=Arthroderma benhamiae (strain ATCC MYA-4681 / CBS 112371) OX=663331 GN=ARB_02965 PE=1 SV=1	XP_006665520.1 amidase, putative [Cordyceps militaris CM01]
CM_2903	1514	1535	1707	3643	2782	2477	10.461184	11.977095	12.274379	27.494402	22.301029	19.32859	1.31051786071993	2.6311397244327e-07	1.09017665396406e-05	up	--	--	Biological Process: flocculation (GO:0000128);; Cellular Component: anchored component of external side of plasma membrane (GO:0031362);;	K19572|0.0|cmt:CCM_02911|K19572 CECR1; adenosine deaminase CECR1 [EC:3.5.4.4]	[F]	Nucleotide transport and metabolism	Adenosine/AMP deaminase	Putative GPI-anchored protein pfl2 OS=Schizosaccharomyces pombe (strain 972 / ATCC 24843) OX=284812 GN=pfl2 PE=2 SV=3	XP_006668126.1 adenosine deaminase [Cordyceps militaris CM01]
CM_3585	7384	9726	12929	23552	14399	17611	43.429916	64.621422	79.136589	151.343216	98.261139	116.990662	1.28750019442046	0.000181155702772755	0.00258588719628671	up	--	--	Molecular Function: phosphatidylinositol-3-phosphatase activity (GO:0004438);; Cellular Component: Golgi medial cisterna (GO:0005797);; Molecular Function: phosphatase activity (GO:0016791);; Cellular Component: integral component of Golgi membrane (GO:0030173);; Cellular Component: integral component of endoplasmic reticulum membrane (GO:0030176);; Cellular Component: SPOTS complex (GO:0035339);…	K21797|0.0|cmt:CCM_04116|K21797 SAC1; phosphatidylinositol 4-phosphatase [EC:3.1.3.-]	[I]	Lipid transport and metabolism	SacI homology domain	Phosphoinositide phosphatase SAC1 OS=Saccharomyces cerevisiae (strain ATCC 204508 / S288c) OX=559292 GN=SAC1 PE=1 SV=1	XP_006669327.1 phosphoinositide phosphatase (Sac1), putative [Cordyceps militaris CM01]
CM_2738	1619	561	729	23068	6756	36244	22.409655	8.765066	10.489919	348.837677	108.493217	566.631714	4.93870757995394	3.3921762020132e-16	1.27417607054621e-13	up	--	--	Biological Process: flocculation (GO:0000128);; Biological Process: invasive growth in response to glucose limitation (GO:0001403);; Cellular Component: extracellular region (GO:0005576);; Cellular Component: cell wall (GO:0005618);; Cellular Component: plasma membrane (GO:0005886);; Cellular Component: cellular bud neck (GO:0005935);; Biological Process: pseudohyphal growth (GO:0007124);; Biolog…	--|0.0|cmt:CCM_02725|hypothetical protein	--	--	NmrA-like family;; NAD(P)H-binding	Flocculation protein FLO11 OS=Saccharomyces cerevisiae (strain ATCC 204508 / S288c) OX=559292 GN=FLO11 PE=1 SV=2	XP_006667940.1 oxidoreductase CipA-like, putative [Cordyceps militaris CM01]
CM_5310	9515	2511	2575	64415	12623	80765	195.602585	58.293179	55.069653	1446.704712	301.086334	1875.231201	3.8859870609783	3.40176709557566e-08	1.78955882488598e-06	up	[R]	General function prediction only	Molecular Function: NAD(P)H dehydrogenase (quinone) activity (GO:0003955);; Cellular Component: cytoplasm (GO:0005737);; Molecular Function: FMN binding (GO:0010181);;	K03809|1e-148|cmt:CCM_06005|K03809 wrbA; NAD(P)H dehydrogenase (quinone) [EC:1.6.5.2]	[R]	General function prediction only	NADPH-dependent FMN reductase;; Flavodoxin-like fold	Minor allergen Alt a 7 OS=Alternaria alternata OX=5599 GN=ALTA7 PE=1 SV=1	XP_006671212.1 minor allergen Alt a 7 [Cordyceps militaris CM01]
CM_8331	581	316	477	967	569	609	0.97798	0.600443	0.835381	1.778282	1.111193	1.158043	1.06605302676132	0.00297448539497403	0.0229054944395862	up	--	--	--	--|0.0|cmt:CCM_09346|hypothetical protein	[I]	Lipid transport and metabolism	Beta-ketoacyl synthase, N-terminal domain;; Acyl transferase domain;; KR domain;; Polyketide synthase dehydratase;; Beta-ketoacyl synthase, C-terminal domain;; Ketoacyl-synthetase C-terminal extension;; short chain dehydrogenase;; Phosphopantetheine attachment site	Fusaridione A synthetase fsdS OS=Fusarium heterosporum OX=42747 GN=fsdS PE=3 SV=2	XP_006674543.1 Beta-ketoacyl synthase [Cordyceps militaris CM01]
CM_7426	1240	342	398	3132	1141	3012	15.641181	4.865778	5.217168	43.176193	16.698372	42.929008	2.32842019997735	4.9580649604919e-05	0.000890667242713698	up	[C]	Energy production and conversion	Cellular Component: nucleus (GO:0005634);; Cellular Component: cytosol (GO:0005829);; Molecular Function: oxidoreductase activity, acting on CH-OH group of donors (GO:0016614);;	--|0.0|cmt:CCM_08670|hypothetical protein	[C]	Energy production and conversion	Aldo/keto reductase family	Aldo-keto reductase yakc [NADP(+)] OS=Schizosaccharomyces pombe (strain 972 / ATCC 24843) OX=284812 GN=yakc PE=1 SV=1	XP_006673870.1 aldo/keto reductase [Cordyceps militaris CM01]
CM_7963	4630	7970	9818	16138	14357	19734	46.774212	90.961685	103.233505	178.131577	168.300583	225.191956	1.54797521322319	1.07179675736023e-05	0.000249039822231295	up	[G]	Carbohydrate transport and metabolism	--	K01179|0.0|cmt:CCM_09183|K01179 E3.2.1.4; endoglucanase [EC:3.2.1.4]	--	--	Cellulase (glycosyl hydrolase family 5)	Endoglucanase EG-II OS=Hypocrea jecorina (strain ATCC 56765 / BCRC 32924 / NRRL 11460 / Rut C-30) OX=1344414 GN=egl2 PE=1 SV=1	XP_006674380.1 glycoside hydrolase family GH5 [Cordyceps militaris CM01]
CM_7456	37	237	300	40	20	41	0.177338	1.301362	1.51781	0.207395	0.111183	0.221436	-2.12953373313168	0.00490618938451002	0.032956640887053	down	[P]	Inorganic ion transport and metabolism	Molecular Function: calcium-transporting ATPase activity (GO:0005388);; Molecular Function: copper ion binding (GO:0005507);; Molecular Function: ATP binding (GO:0005524);; Cellular Component: proteasome core complex (GO:0005839);; Cellular Component: plasma membrane (GO:0005886);; Cellular Component: integral component of plasma membrane (GO:0005887);; Biological Process: cellular calcium ion ho…	K01532|0.0|cmt:CCM_08700|K01532 PCA1; Cd2+-exporting ATPase [EC:3.6.3.3]	[P]	Inorganic ion transport and metabolism	E1-E2 ATPase;; haloacid dehalogenase-like hydrolase	P-type cation-transporting ATPase OS=Saccharomyces cerevisiae (strain ATCC 204508 / S288c) OX=559292 GN=PCA1 PE=1 SV=2	XP_006673900.1 cation transport ATPase [Cordyceps militaris CM01]
CM_0351	279	140	59	22	20	26	2.993376	1.690013	0.657281	0.253401	0.243323	0.310084	-2.38444141265791	7.68402935704984e-05	0.00127350886547637	down	--	--	--	--|4e-21|cfj:CFIO01_03629|hypothetical protein	--	--	--	--	ATY64258.1 hypothetical protein A9K55_004821 [Cordyceps militaris]
CM_7165	664	370	319	125	126	221	5.999782	3.775323	2.997105	1.22707	1.32208	2.249361	-1.10672231874954	0.00477249873236777	0.0323382459431293	down	[GEPR]	--	--	--|0.0|cmt:CCM_08258|hypothetical protein	[G]	Carbohydrate transport and metabolism	Major Facilitator Superfamily	MFS transporter prlL OS=Fungal sp. (strain NRRL 50135) OX=1547289 GN=prlL PE=3 SV=1	XP_006673460.1 vitamin H transporter, putative [Cordyceps militaris CM01]
CM_3838	2601	1249	2363	5511	3852	3341	19.635019	10.650289	18.563271	45.456699	33.741928	28.487886	1.45225071352341	6.83760805153744e-05	0.00114539108755987	up	--	--	Biological Process: flocculation (GO:0000128);; Biological Process: invasive growth in response to glucose limitation (GO:0001403);; Cellular Component: extracellular region (GO:0005576);; Cellular Component: cell wall (GO:0005618);; Cellular Component: plasma membrane (GO:0005886);; Cellular Component: cellular bud neck (GO:0005935);; Biological Process: pseudohyphal growth (GO:0007124);; Biolog…	--|0.0|cmt:CCM_04394|hypothetical protein	--	--	--	Flocculation protein FLO11 OS=Saccharomyces cerevisiae (strain ATCC 204508 / S288c) OX=559292 GN=FLO11 PE=1 SV=2	XP_006669605.1 hypothetical protein CCM_04394 [Cordyceps militaris CM01]
CM_6318	53476	19874	78583	372383	173002	366362	466.558563	195.849564	713.461731	3549.191406	1751.164429	3609.851318	2.99702901623499	1.40056935400325e-08	7.9969094090771e-07	up	--	--	Molecular Function: RNA polymerase II proximal promoter sequence-specific DNA binding (GO:0000978);; Molecular Function: transcription factor activity, RNA polymerase II proximal promoter sequence-specific DNA binding (GO:0000982);; Cellular Component: nucleus (GO:0005634);; Biological Process: regulation of transcription from RNA polymerase II promoter involved in meiotic cell cycle (GO:0010672)…	--|0.0|cmt:CCM_07446|hypothetical protein	--	--	Zinc finger, C2H2 type	Zinc finger protein rsv2 OS=Schizosaccharomyces pombe (strain 972 / ATCC 24843) OX=284812 GN=rsv2 PE=4 SV=1	ATY67513.1 C2H2 transcription factor (Rpn4) [Cordyceps militaris]
CM_2615	12292	2893	17006	175609	96673	191186	139.853561	37.16885	201.34787	2182.727051	1276.129883	2456.679688	4.25931104999082	4.07056779939939e-13	6.80657087028141e-11	up	[CR]	--	Molecular Function: oxidoreductase activity (GO:0016491);;	--|0.0|cmt:CCM_02598|hypothetical protein	[CR]	--	Zinc-binding dehydrogenase;; Alcohol dehydrogenase GroES-like domain	Protein TOXD OS=Cochliobolus carbonum OX=5017 GN=TOXD PE=3 SV=1	XP_006667813.1 ToxD-like zinc binding oxidoreductase, putative [Cordyceps militaris CM01]
CM_5909	4383	5879	6631	55992	20526	70133	43.648342	66.131737	68.713783	609.165466	237.16571	788.808472	3.51847923151665	5.23193682401294e-14	1.09908456282038e-11	up	[C]	Energy production and conversion	Molecular Function: NADPH dehydrogenase activity (GO:0003959);; Cellular Component: nucleus (GO:0005634);; Cellular Component: cytosol (GO:0005829);; Molecular Function: FMN binding (GO:0010181);; Molecular Function: pentaerythritol trinitrate reductase activity (GO:0018548);; Molecular Function: trichloro-p-hydroquinone reductive dehalogenase activity (GO:0052690);;	--|0.0|cmt:CCM_06953|hypothetical protein	[CR]	--	NADH:flavin oxidoreductase / NADH oxidase family	Putative NADPH dehydrogenase C23G7.10c OS=Schizosaccharomyces pombe (strain 972 / ATCC 24843) OX=284812 GN=SPBC23G7.10c PE=3 SV=1	ATY62053.1 NADPH dehydrogenase [Cordyceps militaris]
CM_2054	4643	6335	6205	12976	7766	8847	82.746849	127.538162	115.071915	252.638916	160.585526	178.080307	1.18908548265901	0.00018239313396524	0.00258777167644016	up	--	--	Biological Process: actin cortical patch assembly (GO:0000147);; Cellular Component: actomyosin contractile ring (GO:0005826);; Biological Process: endocytosis (GO:0006897);; Biological Process: actin filament polymerization (GO:0030041);; Cellular Component: actin cortical patch (GO:0030479);; Cellular Component: mating projection tip (GO:0043332);; Biological Process: actin cortical patch inter…	--|1e-169|cmt:CCM_03521|hypothetical protein	[WV]	--	--	Wiskott-Aldrich syndrome protein homolog 1 OS=Schizosaccharomyces pombe (strain 972 / ATCC 24843) OX=284812 GN=wsp1 PE=1 SV=3	XP_006668735.1 hypothetical protein CCM_03521 [Cordyceps militaris CM01]
CM_3986	54	77	82	296	135	181	2.865176	4.628335	4.523338	17.162184	8.338351	10.848259	1.93176260837176	1.4284225690164e-05	0.000316211558777058	up	[P]	Inorganic ion transport and metabolism	Biological Process: nuclear-transcribed mRNA catabolic process, nonsense-mediated decay (GO:0000184);; Molecular Function: RNA binding (GO:0003723);; Cellular Component: cytoplasm (GO:0005737);; Biological Process: mRNA processing (GO:0006397);;	--|3e-52|cmt:CCM_03701|hypothetical protein	--	--	--	Enhancer of mRNA-decapping protein 1 OS=Candida albicans (strain SC5314 / ATCC MYA-2876) OX=237561 GN=EDC1 PE=3 SV=2	XP_006668913.1 hypothetical protein CCM_03701 [Cordyceps militaris CM01]
CM_5308	2056	607	580	126	182	159	10.88926	3.626128	3.194354	0.725961	1.112772	0.946017	-2.36846274429274	2.7219221080191e-06	7.96553526774913e-05	down	--	--	Molecular Function: RNA polymerase II proximal promoter sequence-specific DNA binding (GO:0000978);; Molecular Function: transcriptional activator activity, RNA polymerase II proximal promoter sequence-specific DNA binding (GO:0001077);; Cellular Component: nucleus (GO:0005634);; Molecular Function: zinc ion binding (GO:0008270);; Biological Process: quinate metabolic process (GO:0019630);; Biolo…	--|0.0|cmt:CCM_06003|hypothetical protein	--	--	Fungal Zn(2)-Cys(6) binuclear cluster domain	Quinic acid utilization activator OS=Neurospora crassa (strain ATCC 24698 / 74-OR23-1A / CBS 708.71 / DSM 1257 / FGSC 987) OX=367110 GN=qa-1f PE=4 SV=2	XP_006671210.1 C6 transcription factor QutA, putative [Cordyceps militaris CM01]
YCC_newGene_910	308	95	238	684	404	466	2.678562	0.928335	2.15181	6.501608	4.08003	4.581252	1.70637433892501	0.000272019066942794	0.00355256142657228	up	--	--	--	--|1e-111|cmt:CCM_06872|hypothetical protein	--	--	--	--	XP_006672073.1 hypothetical protein CCM_06872 [Cordyceps militaris CM01]
CM_4184	1041	990	685	245	457	299	2.241155	2.407183	1.5344	0.576375	1.140473	0.726266	-1.04649470119308	0.000695970506533425	0.00750814265343202	down	--	--	Cellular Component: extracellular region (GO:0005576);; Cellular Component: cell wall (GO:0005618);; Biological Process: response to stress (GO:0006950);; Cellular Component: anchored component of membrane (GO:0031225);; Biological Process: cell wall organization (GO:0071555);;	--|0.0|cmt:CCM_04750|hypothetical protein	--	--	--	Cell wall protein AWA1 OS=Saccharomyces cerevisiae (strain Kyokai no. 7 / NBRC 101557) OX=721032 GN=AWA1 PE=1 SV=1	XP_006669959.1 hypothetical protein CCM_04750 [Cordyceps militaris CM01]
CM_4487	1493	2148	2769	14306	8691	10533	15.11334	24.56761	29.184351	158.292953	102.133553	120.488457	2.78615779437114	6.38975440250715e-15	1.81314121894173e-12	up	[GEPR]	--	Cellular Component: plasma membrane (GO:0005886);; Biological Process: pathogenesis (GO:0009405);; Cellular Component: integral component of membrane (GO:0016021);; Biological Process: transmembrane transport (GO:0055085);;	--|0.0|cmt:CCM_06404|hypothetical protein	[R]	General function prediction only	Major Facilitator Superfamily;; Uncharacterised MFS-type transporter YbfB	MFS transporter OpS2 OS=Beauveria bassiana (strain ARSEF 2860) OX=655819 GN=OpS2 PE=2 SV=1	XP_006671607.1 MFS multidrug resistance transporter, putative [Cordyceps militaris CM01]
CM_7027	1110	703	736	1801	1038	1553	16.756752	11.975447	11.556162	29.695238	18.179701	26.48151	1.20686124972413	0.000171268277339936	0.00247533085701204	up	--	--	Molecular Function: RNA binding (GO:0003723);; Cellular Component: cytosol (GO:0005829);; Cellular Component: mRNA cleavage and polyadenylation specificity factor complex (GO:0005847);; Biological Process: mRNA polyadenylation (GO:0006378);; Molecular Function: metal ion binding (GO:0046872);; Biological Process: pre-mRNA cleavage required for polyadenylation (GO:0098789);;	K14404|0.0|cmt:CCM_08167|K14404 CPSF4; cleavage and polyadenylation specificity factor subunit 4	[A]	RNA processing and modification	Zinc finger C-x8-C-x5-C-x3-H type (and similar);; Zinc finger domain;; Torus domain;; CCCH-type zinc finger	mRNA 3&apos;-end-processing protein YTH1 OS=Gibberella zeae (strain PH-1 / ATCC MYA-4620 / FGSC 9075 / NRRL 31084) OX=229533 GN=YTH1 PE=3 SV=2	XP_006673369.1 high-affinity glucose transporter, putative [Cordyceps militaris CM01]
CM_4310	2170	2267	3044	4363	3422	4431	123.395157	145.662109	180.154434	271.123749	225.809875	284.621552	1.10532468909961	2.40103597664997e-05	0.00048560045108748	up	--	--	Cellular Component: mitochondrion (GO:0005739);; Cellular Component: mitochondrial intermembrane space (GO:0005758);; Cellular Component: cytosol (GO:0005829);; Biological Process: protein targeting to mitochondrion (GO:0006626);; Biological Process: intracellular copper ion transport (GO:0015680);; Molecular Function: copper chaperone activity (GO:0016531);; Biological Process: protein farnesyla…	K02260|6e-50|cmt:CCM_06206|K02260 COX17; cytochrome c oxidase assembly protein subunit 17	[O]	Posttranslational modification, protein turnover, chaperones	Cytochrome C oxidase copper chaperone (COX17)	Cytochrome c oxidase copper chaperone OS=Saccharomyces cerevisiae (strain ATCC 204508 / S288c) OX=559292 GN=COX17 PE=1 SV=3	XP_006671410.1 cytochrome c oxidase copper chaperone protein [Cordyceps militaris CM01]
CM_2708	306	410	606	765	679	957	2.588838	3.921558	5.34075	7.074525	6.672701	9.151584	1.24781761661284	0.000348180458060961	0.00434136059824612	up	[P]	Inorganic ion transport and metabolism	Biological Process: flocculation (GO:0000128);; Biological Process: invasive growth in response to glucose limitation (GO:0001403);; Cellular Component: extracellular region (GO:0005576);; Cellular Component: cell wall (GO:0005618);; Cellular Component: plasma membrane (GO:0005886);; Cellular Component: cellular bud neck (GO:0005935);; Biological Process: pseudohyphal growth (GO:0007124);; Biolog…	--|0.0|cmt:CCM_02693|hypothetical protein	[A]	RNA processing and modification	Chromate transporter	Flocculation protein FLO11 OS=Saccharomyces cerevisiae (strain ATCC 204508 / S288c) OX=559292 GN=FLO11 PE=1 SV=2	XP_006667908.1 chromate ion transporter [Cordyceps militaris CM01]
CM_2135	3066	3767	4004	10321	9654	12209	8.18795	11.362798	11.125336	30.111216	29.912481	36.822514	1.96331826776388	6.08879515317535e-18	4.385805985718e-15	up	--	--	Biological Process: flocculation (GO:0000128);; Biological Process: invasive growth in response to glucose limitation (GO:0001403);; Cellular Component: extracellular region (GO:0005576);; Cellular Component: cell wall (GO:0005618);; Cellular Component: plasma membrane (GO:0005886);; Cellular Component: cellular bud neck (GO:0005935);; Biological Process: pseudohyphal growth (GO:0007124);; Biolog…	--|0.0|cmt:CCM_03607|hypothetical protein	[IR]	--	ABC transporter;; ABC-2 family transporter protein;; AAA domain, putative AbiEii toxin, Type IV TA system;; RecF/RecN/SMC N terminal domain;; AAA ATPase domain;; AAA domain;; Rad17 P-loop domain;; ATPase family associated with various cellular activities (AAA)	Flocculation protein FLO11 OS=Saccharomyces cerevisiae (strain ATCC 204508 / S288c) OX=559292 GN=FLO11 PE=1 SV=2	XP_006668821.1 ABC transporter, putative [Cordyceps militaris CM01]
CM_8301	39313	35492	36094	64932	66550	77084	655.679016	668.614319	626.433716	1183.056274	1287.746216	1451.937378	1.3111951873709	5.09738219125192e-19	4.7731886838883e-16	up	[QR]	--	--	--|1e-179|cmt:CCM_09559|hypothetical protein	--	--	Methyltransferase FkbM domain	Methyltransferase sdnD OS=Sordaria araneosa OX=573841 GN=sdnD PE=3 SV=1	XP_006674755.1 amino acid adenylation domain-containing protein [Cordyceps militaris CM01]
CM_6083	4102	3310	2817	1049	1313	848	20.849949	18.999041	14.897274	5.819804	7.740518	4.865578	-1.2669885390329	3.55984555061062e-07	1.40651450362523e-05	down	--	--	Molecular Function: transcription coregulator activity (GO:0001104);; Biological Process: transcription, DNA-templated (GO:0006351);; Cellular Component: mediator complex (GO:0016592);;	--|0.0|cmt:CCM_07119|hypothetical protein	[R]	General function prediction only	Fungal specific transcription factor domain;; Fungal Zn(2)-Cys(6) binuclear cluster domain	Mediator of RNA polymerase II transcription subunit 15 OS=Ashbya gossypii (strain ATCC 10895 / CBS 109.51 / FGSC 9923 / NRRL Y-1056) OX=284811 GN=GAL11 PE=3 SV=2	ATY63661.1 Zn(II)2Cys6 cluster transcripitional activator [Cordyceps militaris]
CM_2772	2113	3559	4633	5638	7049	6541	24.233158	46.108154	55.305008	70.647995	93.819824	84.734367	1.27870837684724	0.000206368109975085	0.0028586257127318	up	[R]	General function prediction only	Biological Process: alcohol metabolic process (GO:0006066);; Biological Process: cellular aldehyde metabolic process (GO:0006081);; Molecular Function: alcohol dehydrogenase (NADP+) activity (GO:0008106);; Molecular Function: zinc ion binding (GO:0008270);; Molecular Function: hydroxymethylfurfural reductase (NADH) activity (GO:0033833);; Molecular Function: hydroxymethylfurfural reductase (NADPH…	K00002|0.0|cmt:CCM_02761|K00002 AKR1A1; alcohol dehydrogenase (NADP+) [EC:1.1.1.2]	[Q]	Secondary metabolites biosynthesis, transport and catabolism	Alcohol dehydrogenase GroES-like domain;; Zinc-binding dehydrogenase	NADP-dependent alcohol dehydrogenase 6 OS=Saccharomyces cerevisiae (strain ATCC 204508 / S288c) OX=559292 GN=ADH6 PE=1 SV=1	XP_006667976.1 oxidoreductase [Cordyceps militaris CM01]
YCC_newGene_1126	678	221	181	70	79	92	3.237989	1.190061	0.896517	0.362872	0.438058	0.49368	-1.73378239533943	0.000977132423834743	0.00987783869203785	down	--	--	--	--|2e-96|cmt:CCM_08415|hypothetical protein	--	--	--	--	XP_006673617.1 hypothetical protein CCM_08415 [Cordyceps militaris CM01]
CM_3729	276	407	532	2914	1434	4293	3.155932	5.246894	6.333356	36.413494	19.022341	55.466164	3.2216159142095	3.72915803293883e-12	5.5428310826094e-10	up	--	--	Biological Process: polysaccharide catabolic process (GO:0000272);; Biological Process: autolysis (GO:0001896);; Molecular Function: chitinase activity (GO:0004568);; Cellular Component: extracellular region (GO:0005576);; Cellular Component: cell wall (GO:0005618);; Cellular Component: plasma membrane (GO:0005886);; Biological Process: chitin catabolic process (GO:0006032);; Molecular Function: …	--|0.0|cmt:CCM_04273|hypothetical protein	--	--	Protein of unknown function (DUF3112)	Endochitinase A1 OS=Neosartorya fumigata (strain ATCC MYA-4609 / Af293 / CBS 101355 / FGSC A1100) OX=330879 GN=chiA1 PE=3 SV=1	XP_006669484.1 hypothetical protein CCM_04273 [Cordyceps militaris CM01]
CM_0719	4258	3195	4938	7554	7155	6165	48.309406	40.94207	58.298805	93.62989	94.188499	78.992928	1.15536608392411	3.28181486257854e-06	9.28426416108323e-05	up	--	--	Cellular Component: extracellular region (GO:0005576);; Biological Process: lipid metabolic process (GO:0006629);; Molecular Function: phosphoric diester hydrolase activity (GO:0008081);;	--|0.0|cmt:CCM_01882|hypothetical protein	[WV]	--	--	Uncharacterized secreted protein ARB_08043 OS=Arthroderma benhamiae (strain ATCC MYA-4681 / CBS 112371) OX=663331 GN=ARB_08043 PE=1 SV=1	XP_006667099.1 PLC-like phosphodiesterase [Cordyceps militaris CM01]
CM_8335	1930	1699	2542	6236	5990	5788	21.258816	21.135258	29.129444	75.033806	76.547279	72.002098	1.94348021654885	3.40179429342752e-16	1.27417607054621e-13	up	--	--	--	--|0.0|cmt:CCM_09590|hypothetical protein	--	--	Protein kinase domain	--	XP_006674786.1 Protein kinase-like domain [Cordyceps militaris CM01]
CM_4815	6525	5930	5827	14974	13603	14479	48.474888	49.756226	45.046703	121.525452	117.24044	121.475693	1.64001814656512	2.32128494705581e-26	7.2455040814102e-23	up	[GEPR]	--	Cellular Component: fungal-type vacuole membrane (GO:0000329);; Molecular Function: transporter activity (GO:0005215);; Cellular Component: integral component of membrane (GO:0016021);; Biological Process: transmembrane transport (GO:0055085);;	--|0.0|cmt:CCM_05495|hypothetical protein	[R]	General function prediction only	Major Facilitator Superfamily;; Sugar (and other) transporter	Uncharacterized membrane protein YCR023C OS=Saccharomyces cerevisiae (strain ATCC 204508 / S288c) OX=559292 GN=YCR023C PE=1 SV=2	XP_006670702.1 MFS transporter, putative [Cordyceps militaris CM01]
YCC_newGene_926	2945	1217	2491	6122	3657	4292	28.996546	13.529164	25.527384	65.865044	41.776031	47.731491	1.50502209786215	0.00012607349918083	0.00191631744056792	up	--	--	--	--|1e-129|cmt:CCM_07009|hypothetical protein	--	--	Fungal Zn(2)-Cys(6) binuclear cluster domain	Citrinin biosynthesis transcriptional activator mrl3 OS=Monascus ruber OX=89489 GN=ctnA PE=2 SV=1	ATY62995.1 C6 transcription factor [Cordyceps militaris]
CM_2126	4885	1577	3217	15427	8544	13332	40.327209	14.701988	27.636751	139.136124	81.836372	124.311699	2.37676740817714	5.56152191545077e-08	2.7124005841813e-06	up	--	--	--	--|1e-101|fvr:FVEG_13446|hypothetical protein	--	--	--	--	ATY61070.1 Cyclin-like F-box [Cordyceps militaris]
CM_7929	1659	1094	1358	2740	1950	2116	22.288813	16.605616	18.985846	40.220963	30.3915	32.104454	1.14327027192041	1.66831326645305e-05	0.000360880468082919	up	--	--	--	--|0.0|cmt:CCM_09150|hypothetical protein	--	--	Methyltransferase domain	--	XP_006674347.1 hypothetical protein CCM_09150 [Cordyceps militaris CM01]
CM_3705	176	91	74	11	9	13	6.742125	3.929336	2.933927	0.433868	0.369989	0.541364	-2.94862483869409	4.09947188990062e-08	2.09956396962033e-06	down	--	--	--	--|5e-74|cmt:CCM_04249|hypothetical protein	--	--	--	--	XP_006669460.1 hypothetical protein CCM_04249 [Cordyceps militaris CM01]
CM_4166	15051	11690	23209	4462	5657	2749	82.131737	72.053558	131.799789	26.599674	35.815002	16.939899	-1.5631432771123	4.73081720597503e-05	0.000865222115561527	down	[G]	Carbohydrate transport and metabolism	Cellular Component: extracellular region (GO:0005576);; Molecular Function: beta-glucosidase activity (GO:0008422);; Biological Process: cellulose catabolic process (GO:0030245);; Molecular Function: scopolin beta-glucosidase activity (GO:0102483);;	K05349|0.0|cmt:CCM_04729|K05349 bglX; beta-glucosidase [EC:3.2.1.21]	--	--	Glycosyl hydrolase family 3 C-terminal domain;; Glycosyl hydrolase family 3 N terminal domain;; Fibronectin type III-like domain	Beta-glucosidase cel3A OS=Magnaporthe oryzae (strain 70-15 / ATCC MYA-4617 / FGSC 8958) OX=242507 GN=cel3B PE=1 SV=1	XP_006669938.1 beta-glucosidase, putative [Cordyceps militaris CM01]
CM_5912	1516	2483	2987	3411	3308	4147	15.097596	27.924797	30.954699	37.108841	38.215218	46.63591	1.02146228450915	0.00184233674816076	0.0162525156532405	up	--	--	Cellular Component: nucleus (GO:0005634);; Cellular Component: mitochondrial inner membrane (GO:0005743);; Cellular Component: cytosol (GO:0005829);; Molecular Function: pyrimidine nucleotide transmembrane transporter activity (GO:0015218);; Cellular Component: integral component of membrane (GO:0016021);; Biological Process: pyrimidine nucleotide import into mitochondrion (GO:1990519);;	K15116|0.0|cmt:CCM_06465|K15116 SLC25A33_36; solute carrier family 25, member 33/36	[C]	Energy production and conversion	Mitochondrial carrier protein	Uncharacterized mitochondrial carrier C688.09 OS=Schizosaccharomyces pombe (strain 972 / ATCC 24843) OX=284812 GN=SPAC688.09 PE=3 SV=1	XP_006671669.1 mitochondrial carrier protein RIM2 [Cordyceps militaris CM01]
CM_1636	4643	2853	3531	6378	5740	5196	57.041138	39.593155	45.136383	85.600395	81.811249	72.093689	1.06427327717851	1.09839455469617e-05	0.000253959669387035	up	[CR]	--	Molecular Function: oxidoreductase activity (GO:0016491);; Molecular Function: transferase activity, transferring acyl groups (GO:0016746);; Molecular Function: phosphopantetheine binding (GO:0031177);;	K00344|0.0|cmt:CCM_00103|K00344 qor; NADPH:quinone reductase [EC:1.6.5.5]	[CR]	--	Zinc-binding dehydrogenase;; Zinc-binding dehydrogenase;; Alcohol dehydrogenase GroES-like domain;; TrkA-N domain	Reducing polyketide synthase FUB1 OS=Gibberella fujikuroi (strain CBS 195.34 / IMI 58289 / NRRL A-6831) OX=1279085 GN=FUB1 PE=1 SV=1	XP_006665326.1 Alcohol dehydrogenase superfamily, zinc-containing [Cordyceps militaris CM01]
CM_5605	8129	7206	11032	23577	13281	19127	83.760185	83.87558	118.298973	265.411041	158.774231	222.595612	1.49402488618614	5.69092087874398e-06	0.000146400503045491	up	[P]	Inorganic ion transport and metabolism	Biological Process: sulfate assimilation (GO:0000103);; Molecular Function: adenylylsulfate kinase activity (GO:0004020);; Molecular Function: ATP binding (GO:0005524);; Cellular Component: cytosol (GO:0005829);; Biological Process: methionine biosynthetic process (GO:0009086);; Biological Process: cysteine biosynthetic process (GO:0019344);; Biological Process: hydrogen sulfide biosynthetic proc…	K00860|0.0|plj:VFPFJ_03254|K00860 cysC; adenylylsulfate kinase [EC:2.7.1.25]	[P]	Inorganic ion transport and metabolism	Adenylylsulphate kinase;; Thioesterase superfamily	Adenylyl-sulfate kinase OS=Penicillium chrysogenum OX=5076 PE=1 SV=1	ATY63046.1 adenylyl-sulfate kinase [Cordyceps militaris]
CM_4662	4624	7826	9680	11503	10592	12057	30.523941	58.361313	66.501358	82.962112	81.131462	89.896629	1.01140774668875	0.00264491054772594	0.0210480282839557	up	[LKJ]	--	Molecular Function: RNA binding (GO:0003723);; Molecular Function: ATP-dependent RNA helicase activity (GO:0004004);; Molecular Function: ATP binding (GO:0005524);; Cellular Component: mitochondrial matrix (GO:0005759);; Biological Process: mRNA processing (GO:0006397);; Biological Process: RNA splicing (GO:0008380);; Biological Process: RNA secondary structure unwinding (GO:0010501);;	K17679|0.0|cmt:CCM_05342|K17679 MSS116; ATP-dependent RNA helicase MSS116, mitochondrial [EC:3.6.4.13]	[A]	RNA processing and modification	DEAD/DEAH box helicase;; Helicase conserved C-terminal domain	ATP-dependent RNA helicase cyt-19, mitochondrial OS=Neurospora crassa (strain ATCC 24698 / 74-OR23-1A / CBS 708.71 / DSM 1257 / FGSC 987) OX=367110 GN=cyt-19 PE=1 SV=1	XP_006670549.1 ATP-dependent RNA helicase mss116 [Cordyceps militaris CM01]
CM_5730	11594	9397	13489	21538	15866	17615	103.09771	94.385933	124.822281	209.233292	163.690186	176.90567	1.08085400888283	2.63927578409606e-05	0.000524717164379522	up	[T]	Signal transduction mechanisms	Cellular Component: division septum (GO:0000935);; Biological Process: response to stress (GO:0006950);; Cellular Component: cell division site (GO:0032153);; Cellular Component: cell tip (GO:0051286);;	--|0.0|cmt:CCM_06777|hypothetical protein	--	--	Universal stress protein family	Universal stress protein A family protein C25B2.10 OS=Schizosaccharomyces pombe (strain 972 / ATCC 24843) OX=284812 GN=SPBC25B2.10 PE=1 SV=1	XP_006671978.1 universal stress protein family domain protein [Cordyceps militaris CM01]
CM_7832	1154	231	287	94	117	52	6.542665	1.479123	1.69405	0.582013	0.766961	0.332923	-2.22674494675228	0.000452603616832768	0.00526482020872303	down	[G]	Carbohydrate transport and metabolism	Molecular Function: alpha-galactosidase activity (GO:0004557);; Cellular Component: extracellular region (GO:0005576);; Biological Process: carbohydrate metabolic process (GO:0005975);; Molecular Function: raffinose alpha-galactosidase activity (GO:0052692);;	K07407|0.0|cmt:CCM_09074|K07407 E3.2.1.22B; alpha-galactosidase [EC:3.2.1.22]	--	--	Melibiase;; Glycosyl hydrolase family 36 N-terminal domain;; Glycosyl hydrolase family 36 C-terminal domain	Alpha-galactosidase 2 OS=Hypocrea jecorina OX=51453 GN=agl2 PE=1 SV=1	XP_006674271.1 Glycoside hydrolase, family 36 [Cordyceps militaris CM01]
CM_2684	4418	3660	3503	7459	4910	7716	101.92894	95.373405	84.090714	187.980652	131.422729	201.049194	1.20583622116506	4.3952698097673e-06	0.00011659293625683	up	[R]	General function prediction only	Biological Process: protein localization to Golgi apparatus (GO:0000042);; Molecular Function: GTPase activity (GO:0003924);; Molecular Function: GTP binding (GO:0005525);; Cellular Component: Golgi apparatus (GO:0005794);; Cellular Component: Golgi stack (GO:0005795);; Cellular Component: trans-Golgi network (GO:0005802);; Cellular Component: cytosol (GO:0005829);; Cellular Component: plasma mem…	K07942|1e-111|tmn:UCRPA7_2259|K07942 ARL1; ADP-ribosylation factor-like protein 1	[U]	Intracellular trafficking, secretion, and vesicular transport	ADP-ribosylation factor family;; Ras of Complex, Roc, domain of DAPkinase;; Ras family;; Gtr1/RagA G protein conserved region;; Signal recognition particle receptor beta subunit	ADP-ribosylation factor-like protein 1 OS=Saccharomyces cerevisiae (strain ATCC 204508 / S288c) OX=559292 GN=ARL1 PE=1 SV=4	ATY59858.1 ADP-ribosylation factor 1 [Cordyceps militaris]
CM_0472	11072	15364	35473	107855	78341	115660	82.255585	128.920273	274.243408	875.336487	675.240601	970.411987	2.67010867177645	1.52464417449183e-08	8.60046268068765e-07	up	--	--	--	--|0.0|cmt:CCM_01638|hypothetical protein	--	--	Fungal specific transcription factor domain	--	XP_006666856.1 dynamin GTPase, putative [Cordyceps militaris CM01]
CM_0262	15429	8862	17100	46866	30448	26593	47.009136	30.498323	54.217075	155.991989	107.631279	91.50473	1.74484242407783	2.00752716287306e-06	6.12328480558414e-05	up	[P]	Inorganic ion transport and metabolism	Biological Process: ribosomal small subunit assembly (GO:0000028);; Cellular Component: Golgi membrane (GO:0000139);; Molecular Function: magnesium ion binding (GO:0000287);; Biological Process: response to pheromone triggering conjugation with cellular fusion (GO:0000749);; Molecular Function: phospholipid-translocating ATPase activity (GO:0004012);; Molecular Function: ATP binding (GO:0005524);…	K14802|0.0|cmt:CCM_01425|K14802 DRS2; phospholipid-transporting ATPase [EC:7.6.2.1]	[R]	General function prediction only	Phospholipid-translocating P-type ATPase C-terminal;; Phospholipid-translocating ATPase N-terminal;; Cation transport ATPase (P-type);; haloacid dehalogenase-like hydrolase;; E1-E2 ATPase	Probable phospholipid-transporting ATPase DRS2 OS=Saccharomyces cerevisiae (strain ATCC 204508 / S288c) OX=559292 GN=DRS2 PE=1 SV=2	XP_006666644.1 phospholipid-transporting ATPase, putative [Cordyceps militaris CM01]
CM_0292	211	542	751	5774	1187	3657	1.575674	4.578753	5.844028	47.197914	10.296169	30.900461	3.2238492876174	5.29435589440421e-07	2.02352443245718e-05	up	[S]	Function unknown	Cellular Component: cytosol (GO:0005829);; Molecular Function: myosin I binding (GO:0017024);; Biological Process: actin cytoskeleton organization (GO:0030036);; Cellular Component: actin cortical patch (GO:0030479);; Cellular Component: cell division site (GO:0032153);; Cellular Component: cell tip (GO:0051286);;	--|0.0|cmt:CCM_01455|hypothetical protein	--	--	Uncharacterized alpha/beta hydrolase domain (DUF2235)	SH3 domain-containing protein C23A1.17 OS=Schizosaccharomyces pombe (strain 972 / ATCC 24843) OX=284812 GN=SPAC23A1.17 PE=1 SV=1	XP_006666674.1 peptidoglycan binding domain containing protein [Cordyceps militaris CM01]
CM_2801	7811	2483	7155	17452	11261	9737	51.404102	18.455776	49.001099	125.474892	85.980347	72.371002	1.56574500408686	0.000767465471410196	0.00812039172235601	up	--	--	Cellular Component: nucleus (GO:0005634);;	--|0.0|cmt:CCM_02792|hypothetical protein	--	--	Protein of unknown function (DUF2457)	Uncharacterized protein C1259.08 OS=Schizosaccharomyces pombe (strain 972 / ATCC 24843) OX=284812 GN=SPCC1259.08 PE=1 SV=1	XP_006668007.1 GTP-binding protein SAR1 [Cordyceps militaris CM01]
CM_1750	2438	945	1272	7876	3522	5525	24.043081	10.52071	13.055659	84.868179	40.306007	61.549374	2.30115854420174	2.29268386249937e-07	9.67698851979441e-06	up	--	--	Biological Process: triglyceride metabolic process (GO:0006641);; Molecular Function: transferase activity, transferring acyl groups (GO:0016746);; Molecular Function: short-chain carboxylesterase activity (GO:0034338);; Molecular Function: acylglycerol lipase activity (GO:0047372);; Biological Process: medium-chain fatty acid biosynthetic process (GO:0051792);; Biological Process: medium-chain f…	K07019|0.0|cmt:CCM_03193|K07019 K07019; uncharacterized protein	[R]	General function prediction only	alpha/beta hydrolase fold;; Serine aminopeptidase, S33	Putative esterase YMR210W OS=Saccharomyces cerevisiae (strain ATCC 204508 / S288c) OX=559292 GN=YMR210W PE=1 SV=1	XP_006668407.1 hydrolase, alpha/beta fold family [Cordyceps militaris CM01]
CM_5224	4525	9107	9857	13670	15204	12240	52.341286	118.985336	118.656357	172.742783	204.054153	159.903427	1.1893968366594	0.000917152260412894	0.00937577922107679	up	--	--	Molecular Function: L-ornithine transmembrane transporter activity (GO:0000064);; Biological Process: mitochondrial L-ornithine transmembrane transport (GO:0000066);; Cellular Component: mitochondrial inner membrane (GO:0005743);; Cellular Component: integral component of membrane (GO:0016021);;	K15114|0.0|cmt:CCM_05906|K15114 ORT1; mitochondrial ornithine carrier protein	[C]	Energy production and conversion	Mitochondrial carrier protein	Amino-acid transporter arg-13 OS=Neurospora crassa (strain ATCC 24698 / 74-OR23-1A / CBS 708.71 / DSM 1257 / FGSC 987) OX=367110 GN=arg-13 PE=2 SV=1	XP_006671113.1 amino acid transporter arg-13 [Cordyceps militaris CM01]
CM_0171	13012	22737	62675	109580	49050	67382	71.383415	140.887848	357.805664	656.720825	312.19516	417.473785	1.59265286466878	0.00803873292710872	0.0468709185114857	up	--	--	--	--|0.0|cmt:CCM_01331|hypothetical protein	[K]	Transcription	CP2 transcription factor	--	ATY63806.1 CP2 transcription factor [Cordyceps militaris]
CM_6491	147	163	127	312	278	265	2.171551	2.715703	1.942133	5.021556	4.758749	4.406397	1.37173330300259	4.24449281579451e-08	2.14840166092431e-06	up	[I]	Lipid transport and metabolism	Molecular Function: calcium ion binding (GO:0005509);; Cellular Component: plasma membrane (GO:0005886);; Biological Process: endocytosis (GO:0006897);; Cellular Component: endosome membrane (GO:0010008);; Cellular Component: actin cortical patch (GO:0030479);;	K01068|9e-47|mgr:MGG_02999|K01068 ACOT1_2_4; acyl-coenzyme A thioesterase 1/2/4 [EC:3.1.2.2]	[A]	RNA processing and modification	Thioesterase-like superfamily;; Acyl-CoA thioesterase	Actin cytoskeleton-regulatory complex protein pan-1 OS=Neurospora crassa (strain ATCC 24698 / 74-OR23-1A / CBS 708.71 / DSM 1257 / FGSC 987) OX=367110 GN=pan-1 PE=3 SV=1	ATY67337.1 Acyl-thioesterase [Cordyceps militaris]
CM_4921	1548	568	1511	354	476	351	9.904185	4.104661	10.060525	2.468731	3.526608	2.533303	-1.21452587373175	0.00300649313233233	0.0230571676422277	down	--	--	Biological Process: mRNA splicing, via spliceosome (GO:0000398);; Molecular Function: RNA binding (GO:0003723);; Cellular Component: cytoplasm (GO:0005737);; Cellular Component: U2-type catalytic step 1 spliceosome (GO:0071006);; Cellular Component: catalytic step 2 spliceosome (GO:0071013);;	--|0.0|cmt:CCM_05595|hypothetical protein	[A]	RNA processing and modification	--	Pre-mRNA-splicing factor cwc22 OS=Emericella nidulans (strain FGSC A4 / ATCC 38163 / CBS 112.46 / NRRL 194 / M139) OX=227321 GN=cwc22 PE=3 SV=2	XP_006670802.1 hypothetical protein CCM_05595 [Cordyceps militaris CM01]
CM_3110	3924	2623	3258	23654	7716	44146	35.117798	26.513182	30.339802	231.269791	80.122482	446.224243	3.35601139792459	1.1846073312029e-09	8.66614300733123e-08	up	[R]	General function prediction only	Biological Process: ribosomal large subunit assembly (GO:0000027);; Cellular Component: nucleus (GO:0005634);; Cellular Component: cytoplasm (GO:0005737);; Cellular Component: cytosol (GO:0005829);; Cellular Component: preribosome, large subunit precursor (GO:0030687);; Biological Process: ribosomal large subunit biogenesis (GO:0042273);; Cellular Component: protein-containing complex (GO:0043234…	--|0.0|plj:VFPFJ_06057|hypothetical protein	[S]	Function unknown	WD domain, G-beta repeat	Uncharacterized WD repeat-containing protein C25H1.08c OS=Schizosaccharomyces pombe (strain 972 / ATCC 24843) OX=284812 GN=SPAC25H1.08c PE=4 SV=1	ATY64468.1 WD40 repeat-like-containing domain [Cordyceps militaris]
CM_3756	2390	5121	4109	7021	7218	5744	19.194046	46.463608	34.3438	61.607227	67.267647	52.103462	1.16813926012702	0.000813498213337424	0.0085494918851758	up	--	--	Biological Process: iron ion transmembrane transport (GO:0000040);; Molecular Function: copper ion transmembrane transporter activity (GO:0005375);; Molecular Function: iron ion transmembrane transporter activity (GO:0005381);; Cellular Component: intracellular (GO:0005622);; Cellular Component: plasma membrane (GO:0005886);; Cellular Component: integral component of plasma membrane (GO:0005887);…	K19792|0.0|cmt:CCM_04300|K19792 FET4; low-affinity ferrous iron transport protein	--	--	Low affinity iron permease	Low-affinity Fe(2+) transport protein OS=Saccharomyces cerevisiae (strain ATCC 204508 / S288c) OX=559292 GN=FET4 PE=1 SV=2	XP_006669511.1 low affinity iron transporter, putative [Cordyceps militaris CM01]
YCC_newGene_1111	548	86	138	41	50	25	5.812424	1.019367	1.519428	0.467589	0.608881	0.297229	-2.29089386685287	0.000998263145390828	0.0100262599619781	down	[G]	Carbohydrate transport and metabolism	Molecular Function: glycerone kinase activity (GO:0004371);; Molecular Function: ATP binding (GO:0005524);; Cellular Component: cytoplasm (GO:0005737);; Cellular Component: cytosol (GO:0005829);; Biological Process: glycerol metabolic process (GO:0006071);; Molecular Function: triokinase activity (GO:0050354);;	K00863|1e-115|cfj:CFIO01_03078|K00863 DAK; triose/dihydroxyacetone kinase / FAD-AMP lyase (cyclizing) [EC:2.7.1.28 2.7.1.29 4.6.1.15]	[G]	Carbohydrate transport and metabolism	Dak1 domain;; Dak1 domain	Dihydroxyacetone kinase 2 OS=Schizosaccharomyces pombe (strain 972 / ATCC 24843) OX=284812 GN=dak2 PE=3 SV=2	ATY66317.1 dihydroxyacetone kinase [Cordyceps militaris]
CM_5727	5168	1191	1620	400	715	654	24.499653	6.372458	7.987179	2.067235	3.929428	3.497118	-1.74956185903396	0.000981015688764858	0.00988830022561262	down	--	--	Cellular Component: Golgi trans cisterna (GO:0000138);; Cellular Component: peroxisome (GO:0005777);; Cellular Component: plasma membrane (GO:0005886);; Cellular Component: integral component of plasma membrane (GO:0005887);; Biological Process: oligopeptide transport (GO:0006857);; Biological Process: protein transport (GO:0015031);; Molecular Function: oligopeptide transmembrane transporter act…	--|0.0|cmt:CCM_06774|hypothetical protein	[T]	Signal transduction mechanisms	OPT oligopeptide transporter protein	Oligopeptide transporter 2 OS=Saccharomyces cerevisiae (strain ATCC 204508 / S288c) OX=559292 GN=OPT2 PE=1 SV=1	XP_006671976.1 oligopeptide transporter [Cordyceps militaris CM01]
CM_5556	6698	3559	2439	6781	6758	8932	224.309875	134.612122	85.004272	248.064392	262.57193	337.812805	1.24408288217081	0.000871172974624283	0.00902396430794446	up	--	--	--	--	--	--	--	--	ATY62654.1 hypothetical protein A9K55_008719 [Cordyceps militaris]
CM_7081	701	1469	2446	6061	3646	4695	4.883658	11.560763	17.731668	46.132175	29.473095	36.939434	2.03028047953559	3.05362184898849e-05	0.000593238900288967	up	[GEPR]	--	Cellular Component: endosome (GO:0005768);; Biological Process: cellular iron ion homeostasis (GO:0006879);; Cellular Component: endosome membrane (GO:0010008);; Molecular Function: siderophore uptake transmembrane transporter activity (GO:0015344);; Biological Process: siderophore transport (GO:0015891);; Cellular Component: integral component of membrane (GO:0016021);; Cellular Component: cytop…	K08197|0.0|cmt:CCM_08222|K08197 ARN; MFS transporter, SIT family, siderophore-iron:H+ symporter	[R]	General function prediction only	Major Facilitator Superfamily	Siderophore iron transporter 1 OS=Saccharomyces cerevisiae (strain ATCC 204508 / S288c) OX=559292 GN=SIT1 PE=3 SV=1	XP_006673423.1 siderochrome-iron transporter (Sit1), putative [Cordyceps militaris CM01]
CM_4421	4264	1711	1642	848	775	813	50.733517	22.985079	20.330875	11.018073	10.692307	10.91293	-1.21628706807166	0.00191246615869255	0.0167211326890729	down	--	--	Cellular Component: endoplasmic reticulum membrane (GO:0005789);; Cellular Component: ER to Golgi transport vesicle membrane (GO:0012507);; Biological Process: protein transport (GO:0015031);; Biological Process: vesicle-mediated transport (GO:0016192);;	--|0.0|cmt:CCM_06338|hypothetical protein	[WV]	--	--	Protein transport protein sec31 OS=Neosartorya fumigata (strain ATCC MYA-4609 / Af293 / CBS 101355 / FGSC A1100) OX=330879 GN=sec31 PE=3 SV=1	XP_006671541.1 transcription factor RfeD, putative [Cordyceps militaris CM01]
CM_4228	1382	1222	1478	3775	1856	3362	19.643805	19.615379	21.869974	58.638508	30.611567	53.99189	1.55172112192977	4.0122849086156e-06	0.000107653397949216	up	--	--	Molecular Function: DNA replication origin binding (GO:0003688);; Cellular Component: nucleus (GO:0005634);; Cellular Component: nuclear replication fork (GO:0043596);; Cellular Component: mitotic spindle pole body (GO:0044732);;	--|1e-149|cmt:CCM_04796|hypothetical protein	--	--	ARS binding protein 2	ARS-binding protein 2 OS=Schizosaccharomyces pombe (strain 972 / ATCC 24843) OX=284812 GN=abp2 PE=1 SV=1	ATY64555.1 ARS binding [Cordyceps militaris]
YCC_newGene_423	2746	2190	1454	6093	4608	3967	27.419524	24.712156	15.093362	66.461653	53.356145	44.700794	1.61929274462345	3.35692714892647e-07	1.34911012113938e-05	up	[GEPR]	--	Molecular Function: spermine transmembrane transporter activity (GO:0000297);; Cellular Component: plasma membrane (GO:0005886);; Molecular Function: spermidine transmembrane transporter activity (GO:0015606);; Cellular Component: integral component of membrane (GO:0016021);;	--|8e-56|nhe:NECHADRAFT_92774|hypothetical protein	[R]	General function prediction only	--	Uncharacterized MFS-type transporter C947.06c OS=Schizosaccharomyces pombe (strain 972 / ATCC 24843) OX=284812 GN=SPBC947.06c PE=3 SV=1	XP_018707520.1 Major facilitator superfamily domain, general substrate transporter [Cordyceps fumosorosea ARSEF 2679]
CM_6708	23470	21494	25106	58233	39181	47164	177.538559	183.646103	197.628571	481.216736	343.861389	402.918274	1.45340406032657	4.70978188297911e-09	3.08408374491024e-07	up	--	--	Biological Process: flocculation (GO:0000128);; Biological Process: invasive growth in response to glucose limitation (GO:0001403);; Cellular Component: extracellular region (GO:0005576);; Cellular Component: cell wall (GO:0005618);; Cellular Component: plasma membrane (GO:0005886);; Cellular Component: cellular bud neck (GO:0005935);; Biological Process: pseudohyphal growth (GO:0007124);; Biolog…	--|0.0|cmt:CCM_07843|hypothetical protein	--	--	DnaJ domain	Flocculation protein FLO11 OS=Saccharomyces cerevisiae (strain ATCC 204508 / S288c) OX=559292 GN=FLO11 PE=1 SV=2	XP_006673046.1 DnaJ domain protein [Cordyceps militaris CM01]
CM_5869	3667	2400	2504	4734	4282	6124	24.322012	17.977411	17.283789	34.302395	32.95673	45.87698	1.23047108420774	1.09037919552467e-06	3.68603277505162e-05	up	--	--	Cellular Component: extracellular region (GO:0005576);; Cellular Component: cell surface (GO:0009986);;	--|0.0|cmt:CCM_06910|hypothetical protein	--	--	--	Uncharacterized protein PB18E9.04c OS=Schizosaccharomyces pombe (strain 972 / ATCC 24843) OX=284812 GN=SPAPB18E9.04c PE=3 SV=1	ATY61541.1 Hsp70 family chaperone [Cordyceps militaris]
CM_5123	38	48	24	7	9	9	0.767073	1.097298	0.49685	0.135807	0.205324	0.205692	-1.74063690721037	0.0051132139476487	0.0339575428409804	down	--	--	Cellular Component: endoplasmic reticulum (GO:0005783);; Cellular Component: anchored component of external side of plasma membrane (GO:0031362);;	--|1e-139|cmt:CCM_05112|hypothetical protein	--	--	--	Uncharacterized serine-rich protein C215.13 OS=Schizosaccharomyces pombe (strain 972 / ATCC 24843) OX=284812 GN=SPBC215.13 PE=1 SV=1	XP_006670321.1 hypothetical protein CCM_05112 [Cordyceps militaris CM01]
CM_8198	2930	2506	2615	4891	3480	4190	11.243604	10.862436	10.443561	20.506325	15.493434	18.161802	1.05206782581434	3.41789754481317e-06	9.611168951841e-05	up	[E]	Amino acid transport and metabolism	Molecular Function: glutamate dehydrogenase (NAD+) activity (GO:0004352);; Biological Process: glutamate catabolic process to 2-oxoglutarate (GO:0019551);;	K15371|0.0|cmt:CCM_09444|K15371 GDH2; glutamate dehydrogenase [EC:1.4.1.2]	[E]	Amino acid transport and metabolism	Glutamate/Leucine/Phenylalanine/Valine dehydrogenase;; Bacterial NAD-glutamate dehydrogenase	NAD-specific glutamate dehydrogenase OS=Neurospora crassa (strain ATCC 24698 / 74-OR23-1A / CBS 708.71 / DSM 1257 / FGSC 987) OX=367110 GN=gdh-1 PE=1 SV=4	ATY58603.1 NAD-specific glutamate dehydrogenase [Cordyceps militaris]
CM_7439	3117	1806	3286	18210	7566	16236	69.206711	45.290157	75.934425	441.782196	194.919235	407.198151	2.77430135618273	2.93419123944095e-11	3.31033334531627e-09	up	--	--	Biological Process: flocculation (GO:0000128);; Biological Process: invasive growth in response to glucose limitation (GO:0001403);; Cellular Component: extracellular region (GO:0005576);; Cellular Component: cell wall (GO:0005618);; Cellular Component: plasma membrane (GO:0005886);; Cellular Component: cellular bud neck (GO:0005935);; Biological Process: pseudohyphal growth (GO:0007124);; Biolog…	--|1e-143|cmt:CCM_08684|hypothetical protein	--	--	Protein of unknown function (DUF3759)	Flocculation protein FLO11 OS=Saccharomyces cerevisiae (strain ATCC 204508 / S288c) OX=559292 GN=FLO11 PE=1 SV=2	XP_006673884.1 CipC-like antibiotic response protein, putative [Cordyceps militaris CM01]
CM_6503	1867	1094	1112	1709	1988	2520	16.854694	11.146347	10.441633	16.851021	20.816956	25.687166	1.01840534646013	0.000284319068478346	0.00368238417321055	up	[I]	Lipid transport and metabolism	Biological Process: flocculation (GO:0000128);; Biological Process: invasive growth in response to glucose limitation (GO:0001403);; Cellular Component: extracellular region (GO:0005576);; Cellular Component: cell wall (GO:0005618);; Cellular Component: plasma membrane (GO:0005886);; Cellular Component: cellular bud neck (GO:0005935);; Biological Process: pseudohyphal growth (GO:0007124);; Biolog…	K08764|0.0|cmt:CCM_07334|K08764 SCP2; sterol carrier protein 2 [EC:2.3.1.176]	[I]	Lipid transport and metabolism	Thiolase, N-terminal domain;; Thiolase, C-terminal domain;; 3-Oxoacyl-[acyl-carrier-protein (ACP)] synthase III;; Beta-ketoacyl synthase, N-terminal domain	Flocculation protein FLO11 OS=Saccharomyces cerevisiae (strain ATCC 204508 / S288c) OX=559292 GN=FLO11 PE=1 SV=2	XP_006672538.1 nonspecific lipid-transfer protein [Cordyceps militaris CM01]
CM_4764	9470	8791	12680	25783	16077	22959	114.990738	120.576378	160.223663	342.019958	226.486572	314.844666	1.47166989344431	1.02864220426612e-06	3.54125205909851e-05	up	--	--	Biological Process: polysaccharide catabolic process (GO:0000272);; Cellular Component: extracellular region (GO:0005576);; Molecular Function: cellulase activity (GO:0008810);; Molecular Function: xyloglucan-specific endo-beta-1,4-glucanase activity (GO:0033946);; Biological Process: cell wall organization (GO:0071555);;	--|0.0|cmt:CCM_05447|hypothetical protein	--	--	Glycosyl hydrolase family 12	Probable xyloglucan-specific endo-beta-1,4-glucanase A OS=Neosartorya fischeri (strain ATCC 1020 / DSM 3700 / CBS 544.65 / FGSC A1164 / JCM 1740 / NRRL 181 / WB 181) OX=331117 GN=xgeA PE=3 SV=1	XP_006670654.1 Concanavalin A-like lectin/glucanase [Cordyceps militaris CM01]
CM_1089	483	447	619	136	202	186	5.338361	5.583523	7.133468	1.635206	2.583578	2.322308	-1.17552955346015	1.61195937391002e-05	0.000351850526277237	down	--	--	Biological Process: flocculation (GO:0000128);; Biological Process: invasive growth in response to glucose limitation (GO:0001403);; Cellular Component: extracellular region (GO:0005576);; Cellular Component: cell wall (GO:0005618);; Cellular Component: plasma membrane (GO:0005886);; Cellular Component: cellular bud neck (GO:0005935);; Biological Process: pseudohyphal growth (GO:0007124);; Biolog…	--|0.0|cmt:CCM_00526|hypothetical protein	--	--	--	Flocculation protein FLO11 OS=Saccharomyces cerevisiae (strain ATCC 204508 / S288c) OX=559292 GN=FLO11 PE=1 SV=2	XP_006665749.1 hypothetical protein CCM_00526 [Cordyceps militaris CM01]
CM_3568	5035	7970	5017	9451	9764	9704	37.809765	67.600136	39.20702	77.528664	85.066063	82.29467	1.07514458345218	6.59998046781017e-05	0.00111556348556994	up	[GEPR]	--	Cellular Component: plasma membrane (GO:0005886);; Cellular Component: integral component of membrane (GO:0016021);; Biological Process: transmembrane transport (GO:0055085);;	--|0.0|cmt:CCM_04097|hypothetical protein	[R]	General function prediction only	Major Facilitator Superfamily;; Sugar (and other) transporter	Itaconate transport protein OS=Ustilago maydis OX=5270 GN=ITP1 PE=3 SV=1	XP_006669308.1 Major facilitator superfamily transporter [Cordyceps militaris CM01]
CM_4267	2151	1526	1490	4757	2037	4139	21.945185	17.581671	15.816267	53.0219	24.109102	47.68734	1.50508442032603	6.82731011907607e-05	0.00114539108755987	up	--	--	--	--|0.0|cmt:CCM_04843|hypothetical protein	--	--	--	--	XP_006670052.1 fungal specific transcription factor, putative [Cordyceps militaris CM01]
CM_0881	19210	16002	43096	138759	80742	141599	443.194824	416.996307	1034.701172	3497.320557	2161.252686	3689.550537	2.60113100926535	1.38277194973748e-08	7.94372793701947e-07	up	[OC]	--	Molecular Function: thioredoxin-disulfide reductase activity (GO:0004791);; Cellular Component: nucleus (GO:0005634);; Cellular Component: cytoplasm (GO:0005737);; Cellular Component: cytosol (GO:0005829);; Biological Process: glycerol ether metabolic process (GO:0006662);; Molecular Function: protein disulfide oxidoreductase activity (GO:0015035);; Molecular Function: antioxidant activity (GO:00…	K03671|1e-128|cmt:CCM_00029|K03671 trxA; thioredoxin 1	[O]	Posttranslational modification, protein turnover, chaperones	Thioredoxin;; Thioredoxin-like;; Thioredoxin-like domain;; OST3 / OST6 family, transporter family	Thioredoxin-1 OS=Schizosaccharomyces pombe (strain 972 / ATCC 24843) OX=284812 GN=trx1 PE=3 SV=3	XP_006665252.1 cytoplasmic thioredoxin, putative [Cordyceps militaris CM01]
CM_2398	3191	2729	3515	8079	4957	4854	13.027422	12.58681	14.932805	36.039192	23.481207	22.38257	1.3367588107339	1.53332527122695e-05	0.000337043611262188	up	--	--	Cellular Component: vacuolar membrane (GO:0005774);; Cellular Component: endoplasmic reticulum (GO:0005783);; Molecular Function: malate transmembrane transporter activity (GO:0015140);; Cellular Component: integral component of membrane (GO:0016021);;	--|0.0|cmt:CCM_02362|hypothetical protein	[R]	General function prediction only	Putative ER transporter, 6TM, N-terminal;; Aromatic acid exporter family member 2;; Fusaric acid resistance protein-like	Uncharacterized protein C57A7.05 OS=Schizosaccharomyces pombe (strain 972 / ATCC 24843) OX=284812 GN=SPAC57A7.05 PE=4 SV=1	ATY61314.1 (fungal and plant) [Cordyceps militaris]
CM_4273	195	401	497	686	524	669	2.90996	6.786705	7.747581	11.228922	9.098783	11.313343	1.16765227301511	0.0047431983237962	0.0321850065971215	up	[MG]	--	Biological Process: flocculation (GO:0000128);; Biological Process: invasive growth in response to glucose limitation (GO:0001403);; Cellular Component: extracellular region (GO:0005576);; Cellular Component: cell wall (GO:0005618);; Cellular Component: plasma membrane (GO:0005886);; Cellular Component: cellular bud neck (GO:0005935);; Biological Process: pseudohyphal growth (GO:0007124);; Biolog…	--|1e-100|val:VDBG_01477|hypothetical protein	[V]	Defense mechanisms	NAD dependent epimerase/dehydratase family;; GDP-mannose 4,6 dehydratase;; 3-beta hydroxysteroid dehydrogenase/isomerase family;; NmrA-like family;; Male sterility protein	Flocculation protein FLO11 OS=Saccharomyces cerevisiae (strain ATCC 204508 / S288c) OX=559292 GN=FLO11 PE=1 SV=2	XP_018703317.1 dihydroflavonol-4-reductase [Cordyceps fumosorosea ARSEF 2679]
CM_5720	11882	13503	17641	35026	22798	42622	136.307434	174.973465	210.598434	438.954254	303.437897	552.210022	1.61979109976085	8.62374000063721e-07	3.04727174965913e-05	up	[F]	Nucleotide transport and metabolism	Molecular Function: adenylosuccinate synthase activity (GO:0004019);; Molecular Function: GTP binding (GO:0005525);; Cellular Component: cytoplasm (GO:0005737);; Biological Process: 'de novo' AMP biosynthetic process (GO:0044208);; Biological Process: IMP metabolic process (GO:0046040);; Molecular Function: metal ion binding (GO:0046872);;	K01939|0.0|cmt:CCM_06768|K01939 purA; adenylosuccinate synthase [EC:6.3.4.4]	[F]	Nucleotide transport and metabolism	Adenylosuccinate synthetase	Adenylosuccinate synthetase OS=Neurospora crassa (strain ATCC 24698 / 74-OR23-1A / CBS 708.71 / DSM 1257 / FGSC 987) OX=367110 GN=NCU09789 PE=3 SV=1	XP_006671971.1 adenylosuccinate synthetase [Cordyceps militaris CM01]
CM_0573	8478	8364	9115	28902	12798	21736	56.879726	63.381592	63.632999	211.823151	99.614326	164.69072	1.70403773489032	1.31683270004303e-06	4.28153520944546e-05	up	--	--	Biological Process: flocculation (GO:0000128);; Biological Process: invasive growth in response to glucose limitation (GO:0001403);; Cellular Component: extracellular region (GO:0005576);; Cellular Component: cell wall (GO:0005618);; Cellular Component: plasma membrane (GO:0005886);; Cellular Component: cellular bud neck (GO:0005935);; Biological Process: pseudohyphal growth (GO:0007124);; Biolog…	--|0.0|cmt:CCM_01733|hypothetical protein	--	--	--	Flocculation protein FLO11 OS=Saccharomyces cerevisiae (strain ATCC 204508 / S288c) OX=559292 GN=FLO11 PE=1 SV=2	XP_006666951.1 hypothetical protein CCM_01733 [Cordyceps militaris CM01]
CM_6073	12793	9385	30165	69755	37516	31562	73.989502	61.310982	181.557938	440.749725	251.751907	206.16716	1.81432197374135	0.000567611950006304	0.00631999797842929	up	--	--	Biological Process: flocculation (GO:0000128);; Biological Process: invasive growth in response to glucose limitation (GO:0001403);; Cellular Component: extracellular region (GO:0005576);; Cellular Component: cell wall (GO:0005618);; Cellular Component: plasma membrane (GO:0005886);; Cellular Component: cellular bud neck (GO:0005935);; Biological Process: pseudohyphal growth (GO:0007124);; Biolog…	K01062|0.0|cmt:CCM_07112|K01062 PLA2G7; platelet-activating factor acetylhydrolase [EC:3.1.1.47]	--	--	Platelet-activating factor acetylhydrolase, isoform II	Flocculation protein FLO11 OS=Saccharomyces cerevisiae (strain ATCC 204508 / S288c) OX=559292 GN=FLO11 PE=1 SV=2	XP_006672313.1 platelet-activating factor acetylhydrolase 2 [Cordyceps militaris CM01]
CM_1501	1318	1366	1991	3353	2244	2589	17.646351	20.668926	27.746735	49.058998	34.868984	39.166622	1.21070278027352	9.68075391045284e-05	0.00154958255756377	up	[J]	Translation, ribosomal structure and biogenesis	Cellular Component: ribonuclease MRP complex (GO:0000172);; Biological Process: endonucleolytic cleavage in ITS1 to separate SSU-rRNA from 5.8S rRNA and LSU-rRNA from tricistronic rRNA transcript (SSU-rRNA, 5.8S rRNA, LSU-rRNA) (GO:0000447);; Molecular Function: RNA binding (GO:0003723);; Molecular Function: ribonuclease P activity (GO:0004526);; Cellular Component: nucleolar ribonuclease P compl…	K03539|0.0|cmt:CCM_00988|K03539 RPP1; ribonuclease P/MRP protein subunit RPP1 [EC:3.1.26.5]	[J]	Translation, ribosomal structure and biogenesis	RNase P subunit p30	Probable ribonuclease P protein subunit 3 OS=Schizosaccharomyces pombe (strain 972 / ATCC 24843) OX=284812 GN=SPAC3A12.04c PE=3 SV=2	XP_006666209.1 ribonuclease P complex subunit Pop2, putative [Cordyceps militaris CM01]
CM_0424	22	12	41	52	56	69	0.720723	0.444765	1.375157	1.840153	2.113885	2.567915	1.62973164182576	0.00408455025318664	0.0286714606977809	up	--	--	--	--|8e-86|cmt:CCM_00154|hypothetical protein	--	--	--	--	XP_006665377.1 forkhead domain-containing protein [Cordyceps militaris CM01]
CM_6112	365	364	284	441	498	609	3.14392	3.548295	2.54963	4.157639	4.988079	5.938117	1.00986244351195	9.70631218031801e-06	0.00022931552112318	up	[C]	Energy production and conversion	Cellular Component: cytoplasm (GO:0005737);; Cellular Component: cytosol (GO:0005829);; Biological Process: glutamate decarboxylation to succinate (GO:0006540);; Molecular Function: succinate-semialdehyde dehydrogenase [NAD(P)+] activity (GO:0009013);; Biological Process: gamma-aminobutyric acid catabolic process (GO:0009450);;	--|0.0|cmt:CCM_07151|hypothetical protein	[C]	Energy production and conversion	Aldehyde dehydrogenase family	Putative succinate-semialdehyde dehydrogenase C1002.12c [NADP(+)] OS=Schizosaccharomyces pombe (strain 972 / ATCC 24843) OX=284812 GN=SPAC1002.12c PE=3 SV=2	XP_006672352.1 Aldehyde dehydrogenase [Cordyceps militaris CM01]
CM_2320	7417	3247	2939	842	1268	1499	64.707291	31.989109	26.677603	8.022526	12.82489	14.764358	-1.50055547094933	0.000173849051808338	0.00249681368271975	down	--	--	--	--|0.0|cmt:CCM_02277|hypothetical protein	--	--	--	--	XP_006667492.1 hypothetical protein CCM_02277 [Cordyceps militaris CM01]
CM_4405	1609	485	676	107	163	101	21.619322	7.354549	9.453761	1.570007	2.531655	1.518867	-2.47898204955689	1.27341464840953e-07	5.76050954961682e-06	down	[R]	General function prediction only	Cellular Component: nucleus (GO:0005634);; Cellular Component: cytoplasm (GO:0005737);; Cellular Component: cytosol (GO:0005829);; Molecular Function: oxidoreductase activity, acting on NAD(P)H, NAD(P) as acceptor (GO:0016652);; Molecular Function: indole-3-acetaldehyde reductase (NADH) activity (GO:0047018);; Molecular Function: indole-3-acetaldehyde reductase (NADPH) activity (GO:0047019);; Mol…	--|0.0|cmt:CCM_06321|hypothetical protein	[R]	General function prediction only	Aldo/keto reductase family	NAD/NADP-dependent indole-3-acetaldehyde reductase OS=Schizosaccharomyces pombe (strain 972 / ATCC 24843) OX=284812 GN=SPAC19G12.09 PE=1 SV=1	XP_006671524.1 ketoreductase, putative [Cordyceps militaris CM01]
CM_6923	17341	11092	17123	45304	34277	38469	31.324532	22.630352	32.18774	89.401329	71.836006	78.479019	1.78472126050581	2.7241094802602e-11	3.11080014306787e-09	up	--	--	Biological Process: flocculation (GO:0000128);; Biological Process: invasive growth in response to glucose limitation (GO:0001403);; Cellular Component: extracellular region (GO:0005576);; Cellular Component: cell wall (GO:0005618);; Cellular Component: plasma membrane (GO:0005886);; Cellular Component: cellular bud neck (GO:0005935);; Biological Process: pseudohyphal growth (GO:0007124);; Biolog…	--|0.0|cmt:CCM_08075|hypothetical protein	--	--	SNF2 family N-terminal domain;; Helicase conserved C-terminal domain;; Type III restriction enzyme, res subunit	Flocculation protein FLO11 OS=Saccharomyces cerevisiae (strain ATCC 204508 / S288c) OX=559292 GN=FLO11 PE=1 SV=2	XP_006673277.1 DEAD-like helicase [Cordyceps militaris CM01]
CM_8022	1260	1660	2884	693	844	479	8.834921	13.147776	21.047754	5.308535	6.866572	3.788452	-1.14158984742504	0.00503826579588472	0.0335788760944232	down	[G]	Carbohydrate transport and metabolism	Molecular Function: trehalose-phosphatase activity (GO:0004805);; Cellular Component: alpha,alpha-trehalose-phosphate synthase complex (UDP-forming) (GO:0005946);; Biological Process: trehalose biosynthetic process (GO:0005992);; Biological Process: cellular response to heat (GO:0034605);; Biological Process: trehalose metabolism in response to stress (GO:0070413);;	K16055|0.0|cmt:CCM_09241|K16055 TPS; trehalose 6-phosphate synthase/phosphatase [EC:2.4.1.15 3.1.3.12]	[G]	Carbohydrate transport and metabolism	Glycosyltransferase family 20	Trehalose-phosphatase OS=Saccharomyces cerevisiae (strain ATCC 204508 / S288c) OX=559292 GN=TPS2 PE=1 SV=3	XP_006674438.1 trehalose-phosphatase [Cordyceps militaris CM01]
CM_2368	18730	22978	37270	57597	51527	40315	157.45253	218.191254	326.047913	528.949341	502.557251	382.752319	1.31273248436575	0.000178106573194963	0.00255013754036336	up	[R]	General function prediction only	Molecular Function: nucleic acid binding (GO:0003676);; Cellular Component: nucleus (GO:0005634);; Cellular Component: cytosol (GO:0005829);; Biological Process: transcription, DNA-templated (GO:0006351);; Biological Process: regulation of transcription, DNA-templated (GO:0006355);; Biological Process: pathogenesis (GO:0009405);; Biological Process: cellular response to oxidative stress (GO:00345…	K21545|0.0|cmt:CCM_02328|K21545 MNL1; C2H2 transcription facotor	[R]	General function prediction only	Zinc finger, C2H2 type;; C2H2-type zinc finger;; Zinc-finger of C2H2 type;; Zinc-finger double-stranded RNA-binding;; C2H2-type zinc finger	C2H2 finger domain transcription factor sebA OS=Neosartorya fumigata (strain ATCC MYA-4609 / Af293 / CBS 101355 / FGSC A1100) OX=330879 GN=sebA PE=4 SV=1	XP_006667543.1 cutinase G-box binding protein [Cordyceps militaris CM01]
CM_2488	1107	9315	5212	12446	12824	16417	51.060299	485.460236	250.248489	627.338867	686.516357	855.530579	1.78145541792763	0.00507955412523238	0.0337819210430938	up	--	--	--	--	--	--	--	--	ATY60201.1 hypothetical protein A9K55_006469 [Cordyceps militaris]
CM_1217	2145	1388	1767	3782	3330	2669	37.263199	27.239817	31.939547	71.787811	67.128075	52.370247	1.29706240604409	5.93706528939054e-07	2.22378717479412e-05	up	--	--	--	--|0.0|cmt:CCM_00702|hypothetical protein	--	--	Cupin domain	--	XP_006665924.1 Cupin, RmlC-type [Cordyceps militaris CM01]
CM_4027	12241	5976	7057	16853	12672	12678	153.574112	84.689049	92.132645	230.985245	184.449234	179.636749	1.16484428394283	0.000317310885405105	0.00402070247758241	up	[R]	General function prediction only	Molecular Function: DNA-binding transcription factor activity (GO:0003700);; Cellular Component: nucleus (GO:0005634);; Biological Process: response to xenobiotic stimulus (GO:0009410);; Molecular Function: nitronate monooxygenase activity (GO:0018580);;	--|0.0|cmt:CCM_04592|hypothetical protein	--	--	Nitronate monooxygenase;; IMP dehydrogenase / GMP reductase domain	Nitronate monooxygenase OS=Neurospora crassa (strain ATCC 24698 / 74-OR23-1A / CBS 708.71 / DSM 1257 / FGSC 987) OX=367110 GN=ncd-2 PE=1 SV=1	XP_006669803.1 2-nitropropane dioxygenase family oxidoreductase, putative [Cordyceps militaris CM01]
CM_8120	72	103	52	28	16	22	0.566019	0.913846	0.422271	0.233353	0.142138	0.192352	-1.37474436834817	0.00708688695495664	0.0430360631946913	down	--	--	Molecular Function: monooxygenase activity (GO:0004497);; Molecular Function: iron ion binding (GO:0005506);; Molecular Function: oxidoreductase activity, acting on paired donors, with incorporation or reduction of molecular oxygen (GO:0016705);; Molecular Function: heme binding (GO:0020037);;	--|0.0|cmt:CCM_09361|hypothetical protein	[Q]	Secondary metabolites biosynthesis, transport and catabolism	Cytochrome P450	Cytochrome P450 monooxygenase mpaDE OS=Penicillium brevicompactum OX=5074 GN=mpaDE PE=1 SV=1	XP_006674558.1 Cytochrome P450 [Cordyceps militaris CM01]
CM_6136	9910	4020	5214	11959	6885	12431	563.775635	258.312866	308.665375	743.206604	454.382996	798.646851	1.13740637864806	0.0047865024430988	0.0323382459431293	up	[R]	General function prediction only	Cellular Component: nucleus (GO:0005634);; Molecular Function: zinc ion binding (GO:0008270);; Biological Process: cellular response to misfolded protein (GO:0071218);; Biological Process: cellular response to arsenic-containing substance (GO:0071243);;	--|2e-46|cfj:CFIO01_02378|hypothetical protein	--	--	AN1-like Zinc finger	AN1-type zinc finger protein TMC1 OS=Saccharomyces cerevisiae (strain ATCC 204508 / S288c) OX=559292 GN=TMC1 PE=1 SV=1	ATY62851.1 AN1-type zinc finger [Cordyceps militaris]
CM_7541	236	456	251	71	67	104	6.483051	14.165008	7.173385	2.122769	2.122982	3.214145	-1.57429627790337	0.00011499785319942	0.00179124223035011	down	[S]	Function unknown	--	--|3e-82|trr:M419DRAFT_37733|hypothetical protein	--	--	Putative heavy-metal-binding	--	ATY61539.1 UPF0145 domain-containing [Cordyceps militaris]
CM_5962	25083	14041	36586	212853	115647	193574	253.446136	160.246399	384.695984	2349.550049	1355.733398	2208.970459	3.19453845669118	5.28180321731278e-14	1.09908456282038e-11	up	[E]	Amino acid transport and metabolism	Molecular Function: cystathionine gamma-synthase activity (GO:0003962);; Molecular Function: cystathionine gamma-lyase activity (GO:0004123);; Cellular Component: cytoplasm (GO:0005737);; Biological Process: cysteine biosynthetic process via cystathionine (GO:0019343);; Biological Process: cysteine biosynthetic process (GO:0019344);; Biological Process: transsulfuration (GO:0019346);; Molecular F…	K01758|0.0|cmt:CCM_07010|K01758 CTH; cystathionine gamma-lyase [EC:4.4.1.1]	[E]	Amino acid transport and metabolism	Cys/Met metabolism PLP-dependent enzyme;; Aminotransferase class I and II;; Aminotransferase class-V;; DegT/DnrJ/EryC1/StrS aminotransferase family	Cystathionine gamma-lyase OS=Saccharomyces cerevisiae (strain ATCC 204508 / S288c) OX=559292 GN=CYS3 PE=1 SV=2	XP_006672211.1 cystathionine gamma-lyase [Cordyceps militaris CM01]
CM_6911	21374	15177	36087	58827	48269	36634	225.85759	181.146591	396.831696	679.091003	591.768555	437.19046	1.38636327794356	0.000415545339047883	0.00495059358122694	up	--	--	--	--|0.0|cmt:CCM_08064|hypothetical protein	--	--	--	--	XP_006673266.1 hypothetical protein CCM_08064 [Cordyceps militaris CM01]
CM_3957	4981	5262	3910	1432	2131	1755	32.779522	39.117435	26.77599	10.288743	16.264967	13.037923	-1.01862631232722	4.91704116060802e-06	0.000127897703966482	down	[R]	General function prediction only	Biological Process: mitochondrion inheritance (GO:0000001);; Molecular Function: GTPase activity (GO:0003924);; Molecular Function: calcium ion binding (GO:0005509);; Molecular Function: GTP binding (GO:0005525);; Cellular Component: nuclear envelope (GO:0005635);; Cellular Component: cytosol (GO:0005829);; Biological Process: small GTPase mediated signal transduction (GO:0007264);; Biological Pr…	K07870|0.0|cmt:CCM_04519|K07870 RHOT1; mitochondrial Rho GTPase 1 [EC:3.6.5.-]	[V]	Defense mechanisms	EF hand associated;; EF hand associated;; Ras family;; Ras of Complex, Roc, domain of DAPkinase;; EF hand;; 50S ribosome-binding GTPase;; EF-hand domain pair;; EF-hand domain;; AAA domain	Mitochondrial Rho GTPase 1 OS=Gibberella zeae (strain PH-1 / ATCC MYA-4620 / FGSC 9075 / NRRL 31084) OX=229533 GN=GEM1 PE=3 SV=1	XP_006669730.1 mitochondrial Rho GTPase 1 [Cordyceps militaris CM01]
CM_1970	492	1302	1395	89	117	152	5.748142	17.200003	16.978569	1.125808	1.58109	1.996195	-2.7852471059805	2.28054173586839e-09	1.58185131960531e-07	down	[G]	Carbohydrate transport and metabolism	Molecular Function: transporter activity (GO:0005215);; Biological Process: water transport (GO:0006833);; Molecular Function: glycerol transmembrane transporter activity (GO:0015168);; Molecular Function: water channel activity (GO:0015250);; Cellular Component: integral component of membrane (GO:0016021);; Biological Process: transmembrane transport (GO:0055085);;	--|0.0|cmt:CCM_02085|hypothetical protein	[G]	Carbohydrate transport and metabolism	Major intrinsic protein	Uncharacterized membrane protein YFL054C OS=Saccharomyces cerevisiae (strain ATCC 204508 / S288c) OX=559292 GN=YFL054C PE=1 SV=1	ATY60329.1 glycerol uptake [Cordyceps militaris]
CM_4103	180	143	101	65	47	36	3.615615	3.250218	2.100691	1.414475	1.087757	0.817511	-1.09883881125366	0.00800131427263138	0.0468486118628981	down	--	--	Cellular Component: extracellular region (GO:0005576);; Cellular Component: plasma membrane (GO:0005886);; Biological Process: response to stress (GO:0006950);; Cellular Component: fungal-type cell wall (GO:0009277);; Cellular Component: anchored component of membrane (GO:0031225);;	--|1e-152|cmt:CCM_04666|hypothetical protein	[WV]	--	Acetyltransferase (GNAT) family	Cell wall protein DAN4 OS=Saccharomyces cerevisiae (strain ATCC 204508 / S288c) OX=559292 GN=DAN4 PE=2 SV=1	XP_006669876.1 GNAT family N-acetyltransferase [Cordyceps militaris CM01]
CM_1921	23895	10927	22974	163733	92527	158383	277.184204	143.164368	277.334503	2074.902832	1245.282349	2074.965332	3.2603588007048	6.81853802657485e-17	3.19243950404235e-14	up	--	--	Biological Process: flocculation (GO:0000128);; Biological Process: invasive growth in response to glucose limitation (GO:0001403);; Cellular Component: extracellular region (GO:0005576);; Cellular Component: cell wall (GO:0005618);; Cellular Component: plasma membrane (GO:0005886);; Cellular Component: cellular bud neck (GO:0005935);; Biological Process: pseudohyphal growth (GO:0007124);; Biolog…	--|0.0|cmt:CCM_03378|hypothetical protein	--	--	Fungal Zn(2)-Cys(6) binuclear cluster domain	Flocculation protein FLO11 OS=Saccharomyces cerevisiae (strain ATCC 204508 / S288c) OX=559292 GN=FLO11 PE=1 SV=2	XP_006668592.1 C6 transcription factor [Cordyceps militaris CM01]
CM_5441	28	4	15	73	46	48	0.641091	0.095251	0.341891	1.822102	1.211686	1.23151	2.26616506301059	0.00138413003802174	0.0129480456304051	up	--	--	--	--|1e-138|cmt:CCM_06132|hypothetical protein	--	--	--	--	XP_006671336.1 hypothetical protein CCM_06132 [Cordyceps militaris CM01]
CM_2616	4663	3140	3755	17576	8497	14896	40.765881	31.006628	34.162048	167.865814	86.182976	147.082474	2.24655715168655	6.59875361612402e-11	6.79018998476762e-09	up	--	--	Cellular Component: mitochondrial sorting and assembly machinery complex (GO:0001401);; Biological Process: phospholipid transport (GO:0015914);; Cellular Component: integral component of membrane (GO:0016021);; Cellular Component: ERMES complex (GO:0032865);; Biological Process: protein import into mitochondrial outer membrane (GO:0045040);; Biological Process: establishment of mitochondrion loc…	K17774|0.0|cmt:CCM_02599|K17774 MDM10; mitochondrial distribution and morphology protein 10	--	--	Mitochondrial distribution and morphology protein 10	Mitochondrial distribution and morphology protein 10 OS=Neurospora crassa (strain ATCC 24698 / 74-OR23-1A / CBS 708.71 / DSM 1257 / FGSC 987) OX=367110 GN=mdm10 PE=3 SV=4	XP_006667814.1 hypothetical protein CCM_02599 [Cordyceps militaris CM01]
CM_2151	391	427	383	96	156	108	3.154514	3.887897	3.215181	0.838979	1.458705	0.982071	-1.3479179582896	6.19835595316795e-07	2.31240657950059e-05	down	[GEPR]	--	Cellular Component: cell cortex (GO:0005938);; Cellular Component: integral component of membrane (GO:0016021);; Molecular Function: transmembrane transporter activity (GO:0022857);;	--|0.0|cmt:CCM_02105|hypothetical protein	[R]	General function prediction only	Major Facilitator Superfamily	Uncharacterized MFS-type transporter C1271.10c OS=Schizosaccharomyces pombe (strain 972 / ATCC 24843) OX=284812 GN=SPBC1271.10c PE=1 SV=1	XP_006667321.1 Major facilitator superfamily transporter [Cordyceps militaris CM01]
CM_7626	25683	14144	25680	44441	34112	31910	129.914062	80.812645	135.173416	245.572433	200.187164	182.291183	1.16758866927712	0.000226879011734586	0.00305243543948659	up	--	--	Molecular Function: metalloendopeptidase activity (GO:0004222);; Molecular Function: metallopeptidase activity (GO:0008237);; Cellular Component: integral component of membrane (GO:0016021);; Molecular Function: metal ion binding (GO:0046872);;	--|0.0|cmt:CCM_08868|hypothetical protein	[O]	Posttranslational modification, protein turnover, chaperones	Metallo-peptidase family M12;; Metallo-peptidase family M12B Reprolysin-like;; Metallo-peptidase family M12B Reprolysin-like;; Disintegrin;; Metallo-peptidase family M12B Reprolysin-like;; Reprolysin (M12B) family zinc metalloprotease	Disintegrin and metalloproteinase domain-containing protein B OS=Neosartorya fumigata (strain ATCC MYA-4609 / Af293 / CBS 101355 / FGSC A1100) OX=330879 GN=ADM-B PE=3 SV=2	ATY62078.1 ADAM 8 precursor [Cordyceps militaris]
CM_3787	8236	17131	16799	26484	26927	23125	90.478958	212.590866	192.059204	317.856995	343.224762	286.924866	1.24416501667174	0.000415218987449118	0.00495059358122694	up	[R]	General function prediction only	Molecular Function: DNA binding (GO:0003677);; Cellular Component: nucleus (GO:0005634);; Biological Process: transcription, DNA-templated (GO:0006351);; Biological Process: regulation of transcription, DNA-templated (GO:0006355);; Molecular Function: metal ion binding (GO:0046872);;	--|0.0|cmt:CCM_04329|hypothetical protein	[R]	General function prediction only	--	DNA-binding protein creA OS=Gibberella fujikuroi OX=5127 GN=CREA PE=3 SV=1	ATY64327.1 C2H2 transcription factor [Cordyceps militaris]
CM_2073	2696	3674	2424	4803	3501	5067	28.775383	44.295738	26.919024	56.004848	43.359745	61.080517	1.00589116230652	0.000426997889731406	0.00502944432634577	up	--	--	--	--|0.0|cmt:CCM_03539|hypothetical protein	--	--	--	Epoxide hydrolase aurD OS=Calcarisporium arbuscula OX=240499 GN=aurD PE=3 SV=1	XP_006668753.1 hypothetical protein CCM_03539 [Cordyceps militaris CM01]
CM_2758	1466	968	1252	2000	1514	2065	14.056327	10.478493	12.491762	20.948225	16.844006	22.360027	1.00885208144122	7.38959739037736e-05	0.00123124893173476	up	--	--	Cellular Component: plasma membrane (GO:0005886);; Cellular Component: anchored component of membrane (GO:0031225);;	--|0.0|cmt:CCM_02747|hypothetical protein	[A]	RNA processing and modification	alpha/beta hydrolase fold;; Serine aminopeptidase, S33;; Alpha/beta hydrolase family	Predicted GPI-anchored protein 58 OS=Candida albicans (strain SC5314 / ATCC MYA-2876) OX=237561 GN=PGA58 PE=1 SV=1	XP_006667962.1 alpha/beta hydrolase [Cordyceps militaris CM01]
CM_5324	2404	4253	4645	6717	5348	6685	25.014809	49.997288	50.309109	76.369308	64.577278	78.574471	1.11931023772681	0.000889052128309732	0.00916859485626909	up	[J]	Translation, ribosomal structure and biogenesis	Cellular Component: nucleus (GO:0005634);; Cellular Component: nucleolus (GO:0005730);; Cellular Component: cytosol (GO:0005829);; Biological Process: protein initiator methionine removal involved in protein maturation (GO:0035551);; Molecular Function: metal ion binding (GO:0046872);; Molecular Function: metalloaminopeptidase activity (GO:0070006);;	K01265|0.0|cmt:CCM_06014|K01265 map; methionyl aminopeptidase [EC:3.4.11.18]	[O]	Posttranslational modification, protein turnover, chaperones	Metallopeptidase family M24;; zf-MYND-like zinc finger, mRNA-binding	Methionine aminopeptidase 1 OS=Schizosaccharomyces pombe (strain 972 / ATCC 24843) OX=284812 GN=fma1 PE=1 SV=1	XP_006671221.1 methionine aminopeptidase 1 [Cordyceps militaris CM01]
CM_2112	3585	1536	2032	872	846	474	193.314346	93.57225	114.031975	51.343697	52.904144	28.85148	-1.28166401438223	0.00122078658194635	0.0117125466735099	down	--	--	--	--|1e-52|cmt:CCM_03585|hypothetical protein	--	--	--	--	XP_006668799.1 hypothetical protein CCM_03585 [Cordyceps militaris CM01]
CM_3817	114853	44506	53060	130935	110563	131443	842.714417	368.851257	405.130219	1049.501831	941.188782	1089.19751	1.2389577620733	0.000820971930581546	0.00857988968522946	up	--	--	Molecular Function: C-4 methylsterol oxidase activity (GO:0000254);; Molecular Function: iron ion binding (GO:0005506);; Cellular Component: endoplasmic reticulum membrane (GO:0005789);; Cellular Component: plasma membrane (GO:0005886);; Biological Process: fatty acid biosynthetic process (GO:0006633);; Biological Process: ergosterol biosynthetic process (GO:0006696);; Cellular Component: integra…	--|1e-158|cmt:CCM_04368|hypothetical protein	[I]	Lipid transport and metabolism	Fatty acid hydroxylase superfamily	Methylsterol monooxygenase OS=Saccharomyces cerevisiae (strain ATCC 204508 / S288c) OX=559292 GN=ERG25 PE=1 SV=1	ATY64584.1 hypothetical protein A9K55_004294 [Cordyceps militaris]
CM_6851	448	210	183	593	609	683	5.881234	3.10271	2.492961	8.506927	9.28447	10.136249	1.58525232529498	1.61016514398518e-05	0.000351850526277237	up	[I]	Lipid transport and metabolism	Molecular Function: 3-hydroxyisobutyryl-CoA hydrolase activity (GO:0003860);; Cellular Component: mitochondrion (GO:0005739);; Biological Process: valine catabolic process (GO:0006574);; Biological Process: stress-activated MAPK cascade (GO:0051403);;	--|0.0|cmt:CCM_08005|hypothetical protein	[I]	Lipid transport and metabolism	Enoyl-CoA hydratase/isomerase;; Enoyl-CoA hydratase/isomerase	3-hydroxyisobutyryl-CoA hydrolase, mitochondrial OS=Schizosaccharomyces pombe (strain 972 / ATCC 24843) OX=284812 GN=ehd3 PE=3 SV=1	ATY62988.1 enoyl-hydratase isomerase [Cordyceps militaris]
CM_5878	3653	2592	3321	6077	4179	7176	16.453226	13.183644	15.563104	29.900381	21.83828	36.503349	1.27463538225027	7.826454875008e-06	0.000191349669581136	up	[P]	Inorganic ion transport and metabolism	Cellular Component: cytosol (GO:0005829);; Molecular Function: FMN binding (GO:0010181);; Molecular Function: oxidoreductase activity (GO:0016491);;	--|0.0|cmt:CCM_06461|hypothetical protein	[CR]	--	NADH:flavin oxidoreductase / NADH oxidase family;; Flavin-binding monooxygenase-like;; Pyridine nucleotide-disulphide oxidoreductase;; NAD(P)-binding Rossmann-like domain;; Pyridine nucleotide-disulphide oxidoreductase	NADH-dependent flavin oxidoreductase nadA OS=Aspergillus parasiticus (strain ATCC 56775 / NRRL 5862 / SRRC 143 / SU-1) OX=1403190 GN=nadA PE=2 SV=1	KGQ07221.1 FAD-containing monooxygenase EthA [Beauveria bassiana D1-5]
CM_7562	2318	2726	3830	7997	5681	8032	37.887016	50.327358	65.149551	142.825226	107.746361	148.310425	1.68674385105887	5.99159327959384e-08	2.86251425867942e-06	up	[F]	Nucleotide transport and metabolism	Cellular Component: nucleus (GO:0005634);; Cellular Component: cytoplasm (GO:0005737);; Cellular Component: cytosol (GO:0005829);; Biological Process: glutamine metabolic process (GO:0006541);; Molecular Function: transferase activity (GO:0016740);;	--|0.0|cmt:CCM_08802|hypothetical protein	[F]	Nucleotide transport and metabolism	Glutamine amidotransferase class-I	Putative glutamine amidotransferase-like protein C13C5.04 OS=Schizosaccharomyces pombe (strain 972 / ATCC 24843) OX=284812 GN=SPAC13C5.04 PE=4 SV=1	ATY61516.1 class I glutamine [Cordyceps militaris]
CM_6969	177	95	163	416	237	349	3.3867	2.041981	3.252717	8.719285	5.275026	7.562419	1.62179619746483	1.92550004105829e-05	0.000402463892510487	up	--	--	Cellular Component: extracellular region (GO:0005576);; Cellular Component: cell wall (GO:0005618);; Biological Process: pathogenesis (GO:0009405);; Cellular Component: anchored component of membrane (GO:0031225);;	--|1e-156|cmt:CCM_07375|hypothetical protein	[WV]	--	Thioesterase superfamily	Cell wall protein RBR3 OS=Candida albicans (strain SC5314 / ATCC MYA-2876) OX=237561 GN=RBR3 PE=1 SV=3	XP_006672579.1 hypothetical protein CCM_07375 [Cordyceps militaris CM01]
CM_2097	1707	3798	3698	709	1187	1115	13.764336	34.593983	31.030699	6.242482	11.099363	10.145279	-1.24172741648049	0.00166958272590435	0.0150907071866489	down	[GEPR]	--	Cellular Component: Golgi apparatus (GO:0005794);; Cellular Component: plasma membrane (GO:0005886);; Molecular Function: pantothenate transmembrane transporter activity (GO:0015233);; Cellular Component: integral component of membrane (GO:0016021);; Biological Process: pantothenate import across plasma membrane (GO:0044755);;	--|0.0|cmt:CCM_03569|hypothetical protein	[G]	Carbohydrate transport and metabolism	Major Facilitator Superfamily	Pantothenate transporter liz1 OS=Schizosaccharomyces pombe (strain 972 / ATCC 24843) OX=284812 GN=liz1 PE=2 SV=2	XP_006668783.1 Major facilitator superfamily transporter [Cordyceps militaris CM01]
CM_6849	139	179	124	43	70	44	1.317665	1.918717	1.225097	0.43769	0.768264	0.465365	-1.10324206741951	0.00264068860698675	0.0210480282839557	down	[O]	Posttranslational modification, protein turnover, chaperones	Cellular Component: nuclear pore (GO:0005643);; Biological Process: protein transport (GO:0015031);; Molecular Function: structural constituent of nuclear pore (GO:0017056);; Cellular Component: nuclear membrane (GO:0031965);; Biological Process: mRNA transport (GO:0051028);;	--|0.0|cmt:CCM_08003|hypothetical protein	--	--	ATPase family associated with various cellular activities (AAA)	Nucleoporin NSP1 OS=Chaetomium thermophilum (strain DSM 1495 / CBS 144.50 / IMI 039719) OX=759272 GN=NSP1 PE=1 SV=1	XP_006673206.1 ATPase, AAA-type, core [Cordyceps militaris CM01]
CM_5959	21627	7508	9712	26079	19886	23494	137.539841	53.933006	64.272324	181.180862	146.722763	168.743332	1.26999720658279	0.00156430666329562	0.0142908952147319	up	[R]	General function prediction only	Molecular Function: peroxisome matrix targeting signal-1 binding (GO:0005052);; Cellular Component: peroxisomal membrane (GO:0005778);; Cellular Component: cytosol (GO:0005829);; Biological Process: protein import into peroxisome matrix, docking (GO:0016560);;	K13342|0.0|cmt:CCM_07007|K13342 PEX5; peroxin-5	[R]	General function prediction only	Tetratricopeptide repeat;; Tetratricopeptide repeat;; TPR repeat;; Tetratricopeptide repeat;; Tetratricopeptide repeat;; Tetratricopeptide repeat;; Tetratricopeptide repeat;; Tetratricopeptide repeat;; Tetratricopeptide repeat;; Tetratricopeptide repeat;; Tetratricopeptide repeat;; Tetratricopeptide repeat	Peroxisomal targeting signal receptor OS=Yarrowia lipolytica (strain CLIB 122 / E 150) OX=284591 GN=PAY32 PE=3 SV=1	XP_006672208.1 peroxisomal targeting signal receptor [Cordyceps militaris CM01]
CM_6320	17245	30499	36370	45423	40227	62230	688.620483	1375.615601	1511.332275	1981.474365	1863.646851	2806.41748	1.19680764241032	0.0010378872151581	0.0102953134351064	up	[B]	Chromatin structure and dynamics	Cellular Component: nuclear nucleosome (GO:0000788);; Molecular Function: DNA binding (GO:0003677);; Biological Process: nucleosome assembly (GO:0006334);; Biological Process: DNA-templated transcription, initiation (GO:0006352);; Molecular Function: histone binding (GO:0042393);;	K11254|8e-69|smp:SMAC_02364|K11254 H4; histone H4	[B]	Chromatin structure and dynamics	Centromere kinetochore component CENP-T histone fold;; TATA box binding protein associated factor (TAF);; Histone-like transcription factor (CBF/NF-Y) and archaeal histone	Histone H4 OS=Neurospora crassa (strain ATCC 24698 / 74-OR23-1A / CBS 708.71 / DSM 1257 / FGSC 987) OX=367110 GN=hH4-1 PE=3 SV=2	XP_008595587.1 histone H4.1 [Beauveria bassiana ARSEF 2860]
CM_8336	3195	2936	4299	9002	7950	6404	18.223362	18.913956	25.519804	56.095116	52.614281	41.25676	1.56421772318024	1.16599759820945e-08	6.73975401829215e-07	up	--	--	--	--|0.0|cmt:CCM_09591|hypothetical protein	--	--	Fungal specific transcription factor domain;; Fungal Zn(2)-Cys(6) binuclear cluster domain	Aurofusarin cluster transcription factor aurR2 OS=Gibberella zeae (strain PH-1 / ATCC MYA-4620 / FGSC 9075 / NRRL 31084) OX=229533 GN=aurR2 PE=2 SV=1	ATY65653.1 fungal specific transcription factor domain [Cordyceps militaris]
CM_4609	777	982	863	220	227	155	6.362823	9.082358	7.353472	1.965994	2.152188	1.42943	-1.72555251438075	2.50273176731687e-10	2.25342117972646e-08	down	[GEPR]	--	Cellular Component: endoplasmic reticulum (GO:0005783);; Cellular Component: plasma membrane (GO:0005886);; Cellular Component: integral component of membrane (GO:0016021);; Molecular Function: carboxylic acid transmembrane transporter activity (GO:0046943);; Biological Process: carboxylic acid transmembrane transport (GO:1905039);;	--|0.0|cmt:CCM_05291|hypothetical protein	[G]	Carbohydrate transport and metabolism	Major Facilitator Superfamily	Uncharacterized transporter C1039.04 OS=Schizosaccharomyces pombe (strain 972 / ATCC 24843) OX=284812 GN=SPAC1039.04 PE=3 SV=1	XP_006670498.1 Major facilitator superfamily transporter [Cordyceps militaris CM01]
CM_5539	2073	1212	1297	15707	5466	15300	23.203056	15.321518	15.102748	192.071045	70.980034	193.416412	3.42125955343133	2.83075033857572e-14	6.97556478169028e-12	up	--	--	Biological Process: flocculation (GO:0000128);; Biological Process: invasive growth in response to glucose limitation (GO:0001403);; Cellular Component: extracellular region (GO:0005576);; Cellular Component: cell wall (GO:0005618);; Cellular Component: plasma membrane (GO:0005886);; Cellular Component: cellular bud neck (GO:0005935);; Biological Process: pseudohyphal growth (GO:0007124);; Biolog…	--|0.0|cmt:CCM_06588|hypothetical protein	--	--	Platelet-activating factor acetylhydrolase, isoform II	Flocculation protein FLO11 OS=Saccharomyces cerevisiae (strain ATCC 204508 / S288c) OX=559292 GN=FLO11 PE=1 SV=2	XP_006671792.1 hypothetical protein CCM_06588 [Cordyceps militaris CM01]
CM_4816	56047	73555	83289	120375	116036	105388	281.791443	417.717102	435.766602	661.153931	676.854309	598.40564	1.0758885674217	1.69150083033391e-05	0.000363284719615751	up	--	--	Molecular Function: carboxypeptidase activity (GO:0004180);; Cellular Component: extracellular region (GO:0005576);; Molecular Function: metallopeptidase activity (GO:0008237);; Molecular Function: metal ion binding (GO:0046872);;	K01301|0.0|cmt:CCM_05496|K01301 NAALAD; N-acetylated-alpha-linked acidic dipeptidase [EC:3.4.17.21]	[OPR]	--	Transferrin receptor-like dimerisation domain;; Peptidase family M28;; PA domain	Probable glutamate carboxypeptidase ARB_02390 OS=Arthroderma benhamiae (strain ATCC MYA-4681 / CBS 112371) OX=663331 GN=ARB_02390 PE=1 SV=1	XP_006670703.1 glutamate carboxypeptidase, putative [Cordyceps militaris CM01]
CM_7906	6503	2635	4330	723	893	618	55.797955	25.529371	38.659458	6.775039	8.88445	5.97922	-2.17776959344228	5.64064717156675e-10	4.59295827083053e-08	down	[OU]	--	Molecular Function: DNA binding (GO:0003677);; Molecular Function: mRNA binding (GO:0003729);; Cellular Component: nucleolus (GO:0005730);; Cellular Component: cytosol (GO:0005829);; Molecular Function: zinc ion binding (GO:0008270);; Molecular Function: translation activator activity (GO:0008494);; Biological Process: positive regulation of cytoplasmic translation (GO:2000767);;	--|0.0|cmt:CCM_09123|hypothetical protein	[O]	Posttranslational modification, protein turnover, chaperones	Zinc knuckle;; Zinc knuckle	Cellular nucleic acid-binding protein homolog OS=Schizosaccharomyces pombe (strain 972 / ATCC 24843) OX=284812 GN=byr3 PE=4 SV=1	XP_006674320.1 zinc knuckle transcription factor (CnjB), putative [Cordyceps militaris CM01]
CM_2665	710	274	449	171	169	139	13.151731	5.720361	8.651811	3.455779	3.628269	2.893929	-1.16114646744112	0.00245249340038704	0.0200393963361468	down	--	--	Biological Process: actin cortical patch assembly (GO:0000147);; Cellular Component: actomyosin contractile ring (GO:0005826);; Biological Process: endocytosis (GO:0006897);; Biological Process: actin filament polymerization (GO:0030041);; Cellular Component: actin cortical patch (GO:0030479);; Cellular Component: mating projection tip (GO:0043332);; Biological Process: actin cortical patch inter…	K19730|1e-159|cmt:CCM_02647|K19730 ATG101; autophagy-related protein 101	[WV]	--	Autophagy-related protein 101	Wiskott-Aldrich syndrome protein homolog 1 OS=Schizosaccharomyces pombe (strain 972 / ATCC 24843) OX=284812 GN=wsp1 PE=1 SV=3	XP_006667862.1 DUF1649 domain protein [Cordyceps militaris CM01]
CM_2411	1480	1021	845	268	292	261	2.583356	2.01194	1.533418	0.5107	0.590538	0.512906	-1.61593571441699	4.49622565755993e-10	3.75916580869564e-08	down	--	--	Molecular Function: oxidoreductase activity (GO:0016491);; Molecular Function: transferase activity, transferring acyl groups (GO:0016746);; Molecular Function: phosphopantetheine binding (GO:0031177);;	--|0.0|cmt:CCM_02374|hypothetical protein	[I]	Lipid transport and metabolism	Beta-ketoacyl synthase, N-terminal domain;; KR domain;; Acyl transferase domain;; Beta-ketoacyl synthase, C-terminal domain;; Polyketide synthase dehydratase;; Ketoacyl-synthetase C-terminal extension;; Zinc-binding dehydrogenase;; Zinc-binding dehydrogenase;; short chain dehydrogenase;; Enoyl-(Acyl carrier protein) reductase;; Alcohol dehydrogenase GroES-like domain;; Polysaccharide biosynthesis…	Reducing polyketide synthase PKS1 OS=Cochliobolus heterostrophus (strain C4 / ATCC 48331 / race T) OX=665024 GN=PKS1 PE=3 SV=1	ATY60574.1 Beta-ketoacyl synthase [Cordyceps militaris]
CM_0362	131	308	317	383	468	460	1.927203	5.135151	4.869789	6.182927	8.014542	7.677813	1.17045719251643	0.00406148771983664	0.0285953165477822	up	--	--	Cellular Component: extracellular region (GO:0005576);; Biological Process: response to stress (GO:0006950);; Cellular Component: fungal-type cell wall (GO:0009277);; Cellular Component: anchored component of membrane (GO:0031225);; Biological Process: cell wall organization (GO:0071555);;	--|2e-32|maw:MAC_01823|hypothetical protein	[R]	General function prediction only	--	Cell wall protein TIR4 OS=Saccharomyces cerevisiae (strain ATCC 204508 / S288c) OX=559292 GN=TIR4 PE=1 SV=1	ATY65104.1 hypothetical protein A9K55_004809 [Cordyceps militaris]
CM_3746	540	466	707	158	254	206	4.231764	4.129984	5.768314	1.354797	2.304595	1.825805	-1.08362010070802	0.000236768052791357	0.00314481708700463	down	--	--	--	--|0.0|cmt:CCM_04290|hypothetical protein	--	--	--	--	XP_006669501.1 hypothetical protein CCM_04290 [Cordyceps militaris CM01]
CM_1522	3506	4845	5387	1170	1676	1446	58.234467	90.895004	93.118309	21.22266	32.287785	27.124041	-1.29623156786839	1.73145188778511e-06	5.42251353753169e-05	down	--	--	--	--|1e-176|cmt:CCM_01004|hypothetical protein	--	--	--	--	XP_006666225.1 hypothetical protein CCM_01004 [Cordyceps militaris CM01]
CM_8222	1271	1026	1641	2698	2639	1514	13.39567	12.214862	17.998438	31.058546	32.260513	18.012844	1.20161719981227	0.00037685094524676	0.00460082431719773	up	[IQR]	--	Biological Process: flocculation (GO:0000128);; Biological Process: invasive growth in response to glucose limitation (GO:0001403);; Cellular Component: extracellular region (GO:0005576);; Cellular Component: cell wall (GO:0005618);; Cellular Component: plasma membrane (GO:0005886);; Cellular Component: cellular bud neck (GO:0005935);; Biological Process: pseudohyphal growth (GO:0007124);; Biolog…	--|0.0|cmt:CCM_09470|hypothetical protein	[A]	RNA processing and modification	Fatty acid hydroxylase superfamily	Flocculation protein FLO11 OS=Saccharomyces cerevisiae (strain ATCC 204508 / S288c) OX=559292 GN=FLO11 PE=1 SV=2	XP_006674666.1 integral membrane protein [Cordyceps militaris CM01]
CM_5578	686	360	438	136	153	155	5.984078	3.547068	3.972538	1.294315	1.548164	1.525807	-1.3297346893341	9.47121048374743e-06	0.000225232887093593	down	--	--	Molecular Function: serine-type carboxypeptidase activity (GO:0004185);; Cellular Component: vacuole (GO:0005773);;	--|0.0|cmt:CCM_06411|hypothetical protein	[OE]	--	Serine carboxypeptidase	Carboxypeptidase Y homolog A OS=Nectria haematococca (strain 77-13-4 / ATCC MYA-4622 / FGSC 9596 / MPVI) OX=660122 GN=CPYA PE=3 SV=1	XP_006671615.1 carboxypeptidase Y [Cordyceps militaris CM01]
CM_4227	6000	1634	4429	50636	23827	36887	87.737091	26.980051	67.391533	808.876892	404.219238	609.172363	3.64049985687317	2.21598394857185e-13	3.84268031378274e-11	up	--	--	--	--|0.0|cmt:CCM_04795|hypothetical protein	[WV]	--	--	Aspirochlorine biosynthesis protein N OS=Aspergillus oryzae (strain ATCC 42149 / RIB 40) OX=510516 GN=aclN PE=4 SV=1	XP_006670004.1 methyltransferase [Cordyceps militaris CM01]
CM_7330	5025	1237	7658	154096	67938	165007	41.896893	11.648077	66.451408	1403.80835	657.298401	1554.027344	5.20913794296858	3.89979621877795e-17	2.28235573703979e-14	up	[GEPR]	--	Biological Process: spermine transport (GO:0000296);; Molecular Function: spermine transmembrane transporter activity (GO:0000297);; Cellular Component: fungal-type vacuole membrane (GO:0000329);; Cellular Component: plasma membrane (GO:0005886);; Molecular Function: antiporter activity (GO:0015297);; Molecular Function: spermidine transmembrane transporter activity (GO:0015606);; Biological Proc…	--|0.0|cmt:CCM_08572|hypothetical protein	[R]	General function prediction only	Major Facilitator Superfamily	Polyamine transporter 4 OS=Saccharomyces cerevisiae (strain ATCC 204508 / S288c) OX=559292 GN=TPO4 PE=1 SV=1	XP_006673772.1 bicyclomycin resistance protein, putative [Cordyceps militaris CM01]
CM_8092	588	298	325	72	120	90	7.013225	4.004862	4.023946	0.927866	1.648892	1.201108	-1.69511899227816	2.94390319361483e-06	8.50824367438558e-05	down	--	--	Biological Process: flocculation (GO:0000128);; Biological Process: invasive growth in response to glucose limitation (GO:0001403);; Cellular Component: extracellular region (GO:0005576);; Cellular Component: cell wall (GO:0005618);; Cellular Component: plasma membrane (GO:0005886);; Cellular Component: cellular bud neck (GO:0005935);; Biological Process: pseudohyphal growth (GO:0007124);; Biolog…	--|0.0|cmt:CCM_09314|hypothetical protein	[WV]	--	--	Flocculation protein FLO11 OS=Saccharomyces cerevisiae (strain ATCC 204508 / S288c) OX=559292 GN=FLO11 PE=1 SV=2	XP_006674511.1 hypothetical protein CCM_09314 [Cordyceps militaris CM01]
YCC_newGene_645	252	157	188	55	61	89	1.656259	1.162624	1.28594	0.389524	0.461149	0.659348	-1.13820107881731	0.000830849807709213	0.00865414638419252	down	--	--	--	--|1e-165|cmt:CCM_05178|hypothetical protein	--	--	--	--	XP_006670386.1 hypothetical protein CCM_05178 [Cordyceps militaris CM01]
CM_1126	1192	1247	1365	417	467	503	4.330059	5.116274	5.157711	1.65356	1.965383	2.063334	-1.06191338837875	1.67533730083465e-08	9.35417048165714e-07	down	[Z]	Cytoskeleton	Biological Process: mitotic spindle pole body separation (GO:0000073);; Molecular Function: microtubule motor activity (GO:0003777);; Molecular Function: ATP binding (GO:0005524);; Cellular Component: cytoplasm (GO:0005737);; Cellular Component: kinesin complex (GO:0005871);; Cellular Component: microtubule (GO:0005874);; Biological Process: microtubule-based movement (GO:0007018);; Biological Pr…	K10398|0.0|cmt:CCM_00054|K10398 KIF11; kinesin family member 11	[Z]	Cytoskeleton	Kinesin motor domain;; Microtubule binding	Kinesin-like protein bimC OS=Emericella nidulans (strain FGSC A4 / ATCC 38163 / CBS 112.46 / NRRL 194 / M139) OX=227321 GN=bimC PE=2 SV=2	XP_006665277.1 kinesin heavy chain [Cordyceps militaris CM01]
CM_0777	218	180	288	102	80	71	4.710131	4.390533	6.47889	2.403229	1.985161	1.726559	-1.03526157452237	0.00302343022988288	0.0231538838756692	down	--	--	Biological Process: mitotic sister chromatid segregation (GO:0000070);; Cellular Component: kinetochore (GO:0000776);; Cellular Component: nucleus (GO:0005634);; Cellular Component: cytosol (GO:0005829);; Biological Process: chromosome segregation (GO:0007059);; Cellular Component: Mis6-Sim4 complex (GO:0031511);; Biological Process: cell division (GO:0051301);;	K11696|1e-130|cmt:CCM_00206|K11696 CNL2; centromere-localized protein 2	--	--	Cnl2/NKP2 family protein	Inner kinetochore subunit cnl2 OS=Schizosaccharomyces pombe (strain 972 / ATCC 24843) OX=284812 GN=cnl2 PE=3 SV=1	XP_006665429.1 Kinetochore subunit NKP2 [Cordyceps militaris CM01]
CM_5034	270	238	333	424	434	672	6.154876	6.123244	7.8936	10.556556	11.475411	17.315727	1.25645239488998	2.59925893728958e-05	0.000517860865718715	up	[KR]	--	Cellular Component: extracellular region (GO:0005576);; Biological Process: response to stress (GO:0006950);; Cellular Component: fungal-type cell wall (GO:0009277);; Cellular Component: anchored component of membrane (GO:0031225);;	--|1e-129|cmt:CCM_05706|hypothetical protein	[R]	General function prediction only	Acetyltransferase (GNAT) family;; Acetyltransferase (GNAT) domain;; Acetyltransferase (GNAT) domain	Cell wall protein TIR3 OS=Saccharomyces cerevisiae (strain ATCC 204508 / S288c) OX=559292 GN=TIR3 PE=2 SV=1	XP_006670913.1 putative acetyltransferase [Cordyceps militaris CM01]
CM_2786	1487	739	1336	3785	1930	3740	21.513506	12.066472	20.112537	59.829544	32.387859	61.102589	1.82752481258115	3.27448184596694e-06	9.28426416108323e-05	up	[R]	General function prediction only	Cellular Component: extracellular region (GO:0005576);; Cellular Component: cell surface (GO:0009986);;	--|0.0|cmt:CCM_02778|hypothetical protein	--	--	Flavin reductase like domain	Uncharacterized protein PB18E9.04c OS=Schizosaccharomyces pombe (strain 972 / ATCC 24843) OX=284812 GN=SPAPB18E9.04c PE=3 SV=1	XP_006667993.1 FMN-binding split barrel [Cordyceps militaris CM01]
CM_0464	36137	11999	22833	119949	69898	96162	363.377594	136.282837	238.925827	1317.62085	815.449463	1092.041138	2.44208500989158	7.94333878826057e-09	4.89351476403105e-07	up	[I]	Lipid transport and metabolism	Molecular Function: mRNA binding (GO:0003729);; Molecular Function: acetyl-CoA C-acyltransferase activity (GO:0003988);; Cellular Component: mitochondrial intermembrane space (GO:0005758);; Cellular Component: peroxisomal matrix (GO:0005782);; Biological Process: fatty acid beta-oxidation (GO:0006635);;	K07513|0.0|cmt:CCM_01627|K07513 ACAA1; acetyl-CoA acyltransferase 1 [EC:2.3.1.16]	[I]	Lipid transport and metabolism	Thiolase, N-terminal domain;; Thiolase, C-terminal domain	3-ketoacyl-CoA thiolase, peroxisomal OS=Yarrowia lipolytica (strain CLIB 122 / E 150) OX=284591 GN=POT1 PE=3 SV=1	XP_006666845.1 3-ketoacyl-CoA thiolase [Cordyceps militaris CM01]
CM_4565	4639	6752	8666	16461	9803	15492	72.971848	119.968307	141.856339	282.873718	178.896225	275.225403	1.45391201580039	5.84151453505361e-05	0.00100922402410041	up	--	--	Cellular Component: extracellular region (GO:0005576);; Cellular Component: plasma membrane (GO:0005886);; Biological Process: response to stress (GO:0006950);; Cellular Component: fungal-type cell wall (GO:0009277);; Cellular Component: anchored component of membrane (GO:0031225);;	--|0.0|cmt:CCM_05243|hypothetical protein	[WV]	--	--	Cell wall protein DAN4 OS=Saccharomyces cerevisiae (strain ATCC 204508 / S288c) OX=559292 GN=DAN4 PE=2 SV=1	XP_006670451.1 hypothetical protein CCM_05243 [Cordyceps militaris CM01]
CM_1772	255	289	361	510	598	342	3.761198	4.81668	5.539313	8.22862	10.24795	5.696492	1.0733853739679	0.000885017484497214	0.00914936358291748	up	--	--	Molecular Function: monooxygenase activity (GO:0004497);; Biological Process: fumagillin biosynthetic process (GO:1902086);;	--|0.0|cmt:CCM_03214|hypothetical protein	--	--	Domain of unknown function (DUF4188)	Monooxygenase af470 OS=Neosartorya fumigata (strain ATCC MYA-4609 / Af293 / CBS 101355 / FGSC A1100) OX=330879 GN=af470 PE=1 SV=1	XP_006668428.1 hypothetical protein CCM_03214 [Cordyceps militaris CM01]
CM_4574	1742	3004	3088	10428	4698	10313	10.406382	20.271172	19.196133	68.068214	32.568653	69.592537	2.09746108386671	6.61942718182966e-07	2.44032740671862e-05	up	--	--	Cellular Component: extracellular region (GO:0005576);; Cellular Component: cell wall (GO:0005618);; Biological Process: cell adhesion (GO:0007155);; Biological Process: pathogenesis (GO:0009405);; Cellular Component: anchored component of membrane (GO:0031225);;	--|0.0|cmt:CCM_05255|hypothetical protein	--	--	Fungal specific transcription factor domain	Probable GPI-anchored adhesin-like protein PGA18 OS=Candida albicans (strain SC5314 / ATCC MYA-2876) OX=237561 GN=PGA18 PE=1 SV=2	XP_006670463.1 Fungal transcriptional regulatory protein [Cordyceps militaris CM01]
CM_1433	2130	2546	2834	3737	3932	4106	16.623329	22.448977	23.017988	31.864315	35.602554	36.195168	1.04063179172304	7.38492008405281e-07	2.68032525841358e-05	up	[R]	General function prediction only	Cellular Component: nucleolus (GO:0005730);; Cellular Component: cytosol (GO:0005829);; Biological Process: transcription, DNA-templated (GO:0006351);; Biological Process: maturation of SSU-rRNA (GO:0030490);; Molecular Function: snoRNA binding (GO:0030515);; Cellular Component: small-subunit processome (GO:0032040);; Cellular Component: t-UTP complex (GO:0034455);; Cellular Component: mitotic sp…	K14549|0.0|maw:MAC_03899|K14549 UTP15; U3 small nucleolar RNA-associated protein 15	[S]	Function unknown	UTP15 C terminal;; WD domain, G-beta repeat;; Anaphase-promoting complex subunit 4 WD40 domain	U3 small nucleolar RNA-associated protein 15 OS=Schizosaccharomyces pombe (strain 972 / ATCC 24843) OX=284812 GN=utp15 PE=3 SV=1	ATY61501.1 WD domain-containing [Cordyceps militaris]
CM_4911	51	18	20	5	4	4	0.606075	0.240071	0.237774	0.05458	0.055381	0.052517	-2.34683834806785	0.0039047172677768	0.0278862431850796	down	--	--	Biological Process: flocculation (GO:0000128);; Biological Process: invasive growth in response to glucose limitation (GO:0001403);; Cellular Component: extracellular region (GO:0005576);; Cellular Component: cell wall (GO:0005618);; Cellular Component: plasma membrane (GO:0005886);; Cellular Component: cellular bud neck (GO:0005935);; Biological Process: pseudohyphal growth (GO:0007124);; Biolog…	--|3e-15|tre:TRIREDRAFT_72907|hypothetical protein	--	--	--	Flocculation protein FLO11 OS=Saccharomyces cerevisiae (strain ATCC 204508 / S288c) OX=559292 GN=FLO11 PE=1 SV=2	TQV99243.1 hypothetical protein IF1G_01458 [Cordyceps javanica]
CM_2480	4622	5274	5087	7080	8523	9270	50.246273	64.759033	57.544613	84.084053	107.492722	113.803963	1.12239812235649	1.51204701018195e-09	1.0891390925649e-07	up	[E]	Amino acid transport and metabolism	Biological Process: cellular amino acid metabolic process (GO:0006520);; Molecular Function: pyridoxal phosphate binding (GO:0030170);; Molecular Function: threo-3-hydroxyaspartate ammonia-lyase activity (GO:0030848);; Biological Process: cellular modified amino acid catabolic process (GO:0042219);;	K01754|0.0|cmt:CCM_01983|K01754 E4.3.1.19; threonine dehydratase [EC:4.3.1.19]	[TE]	--	Pyridoxal-phosphate dependent enzyme	L-threo-3-hydroxyaspartate ammonia-lyase OS=Saccharomyces cerevisiae (strain ATCC 204508 / S288c) OX=559292 GN=SRY1 PE=1 SV=1	XP_006667200.1 Pyridoxal-phosphate dependent enzyme, putative [Cordyceps militaris CM01]
CM_1192	997	2971	1796	2992	3435	4536	15.742237	52.982094	29.51152	51.601456	62.928864	80.885872	1.30290867536677	0.00258408563355119	0.0207346854092317	up	--	--	--	--|0.0|cmt:CCM_00062|hypothetical protein	--	--	--	--	XP_006665285.1 hypothetical protein CCM_00062 [Cordyceps militaris CM01]
CM_6030	202	77	39	16	29	25	7.105523	3.051987	1.397467	0.60439	1.173787	0.985195	-1.76039116051308	0.0082249805927809	0.0476600979398517	down	--	--	--	--	--	--	--	--	TQW07130.1 hypothetical protein IF2G_05514 [Cordyceps javanica]
CM_5691	3528	3731	6700	34026	14638	21452	25.433609	30.383003	50.266716	267.996033	122.439796	174.669083	2.73697833549088	3.42330004375886e-10	2.95871427819258e-08	up	--	--	Cellular Component: extracellular region (GO:0005576);; Cellular Component: plasma membrane (GO:0005886);; Biological Process: response to stress (GO:0006950);; Cellular Component: fungal-type cell wall (GO:0009277);; Cellular Component: anchored component of membrane (GO:0031225);;	--|0.0|cmt:CCM_06739|hypothetical protein	--	--	--	Cell wall protein DAN4 OS=Saccharomyces cerevisiae (strain ATCC 204508 / S288c) OX=559292 GN=DAN4 PE=2 SV=1	XP_006671942.1 C2H2 finger domain protein, putative [Cordyceps militaris CM01]
CM_7318	1044	1386	1248	2121	1674	2187	22.450695	33.663181	27.94495	49.834606	41.771294	53.146523	1.09912722195683	1.0697613521546e-05	0.000249039822231295	up	--	--	Cellular Component: nucleus (GO:0005634);; Biological Process: DNA replication (GO:0006260);;	K10734|3e-94|plj:VFPFJ_03861|K10734 GINS3; GINS complex subunit 3	[S]	Function unknown	GINS complex protein	DNA replication complex GINS protein PSF3 OS=Gibberella zeae (strain PH-1 / ATCC MYA-4620 / FGSC 9075 / NRRL 31084) OX=229533 GN=PSF3 PE=3 SV=1	ATY65468.1 DNA replication complex GINS PSF3 [Cordyceps militaris]
CM_7748	3799	2896	3506	862	1390	1220	31.679813	27.273417	30.419634	7.846795	13.442363	11.484005	-1.16166777367339	5.06036968478029e-07	1.95807031935052e-05	down	[E]	Amino acid transport and metabolism	Cellular Component: plasma membrane (GO:0005886);; Cellular Component: integral component of plasma membrane (GO:0005887);; Molecular Function: L-amino acid transmembrane transporter activity (GO:0015179);; Molecular Function: choline transmembrane transporter activity (GO:0015220);; Molecular Function: antiporter activity (GO:0015297);; Biological Process: choline transport (GO:0015871);; Biolog…	--|0.0|cmt:CCM_08988|hypothetical protein	[E]	Amino acid transport and metabolism	Amino acid permease;; Amino acid permease	Choline transport protein OS=Saccharomyces cerevisiae (strain ATCC 204508 / S288c) OX=559292 GN=HNM1 PE=1 SV=1	XP_006674186.1 amino acid/polyamine transporter I [Cordyceps militaris CM01]
CM_6625	3989	1662	2415	836	1116	833	40.102089	18.874981	25.265148	9.179147	13.010279	9.448573	-1.12113065230499	0.0010127758179315	0.010132086281101	down	--	--	Molecular Function: aspartic-type endopeptidase activity (GO:0004190);;	--|0.0|cmt:CCM_07343|hypothetical protein	[WV]	--	Eukaryotic aspartyl protease;; Xylanase inhibitor N-terminal	Endothiapepsin OS=Cryphonectria parasitica OX=5116 GN=EAPA PE=1 SV=2	XP_006672547.1 endothiapepsin precursor [Cordyceps militaris CM01]
YCC_newGene_985	23316	33558	53686	10080	11512	6270	301.015228	489.365082	721.281433	142.156876	172.434464	91.411407	-1.60309987924934	7.96944791257057e-05	0.00130464878065229	down	--	--	--	--|2e-49|cmt:CCM_07327|hypothetical protein	--	--	--	--	XP_006672531.1 hypothetical protein CCM_07327 [Cordyceps militaris CM01]
CM_4073	8995	7902	10096	24870	20501	22998	42.398872	42.073093	49.522743	128.066788	112.119919	122.432915	1.74398513944956	1.20644534671155e-16	5.13507010300318e-14	up	[GEPR]	--	Molecular Function: transporter activity (GO:0005215);; Cellular Component: plasma membrane (GO:0005886);; Cellular Component: integral component of membrane (GO:0016021);; Biological Process: transmembrane transport (GO:0055085);;	--|0.0|cmt:CCM_04633|hypothetical protein	[R]	General function prediction only	Major Facilitator Superfamily;; Sugar (and other) transporter;; Fungal trichothecene efflux pump (TRI12)	Efflux pump atB OS=Aspergillus terreus (strain NIH 2624 / FGSC A1156) OX=341663 GN=atB PE=3 SV=1	XP_006669843.1 Major facilitator superfamily transporter [Cordyceps militaris CM01]
CM_6549	8363	8067	14334	24839	19376	12508	59.880104	65.241837	106.801155	194.289337	160.955353	101.141998	1.28505899369853	0.000896028946078354	0.00921011531402602	up	--	--	Cellular Component: fungal-type vacuole (GO:0000324);; Cellular Component: fungal-type vacuole membrane (GO:0000329);; Biological Process: calcium ion transport (GO:0006816);; Biological Process: cellular calcium ion homeostasis (GO:0006874);; Molecular Function: calcium:proton antiporter activity (GO:0015369);; Molecular Function: potassium:proton antiporter activity (GO:0015386);; Cellular Comp…	K07300|0.0|cmt:CCM_07696|K07300 chaA; Ca2+:H+ antiporter	[P]	Inorganic ion transport and metabolism	Sodium/calcium exchanger protein	Vacuolar calcium ion transporter OS=Saccharomyces cerevisiae (strain ATCC 204508 / S288c) OX=559292 GN=VCX1 PE=1 SV=1	XP_006672899.1 sodium/calcium transporter, putative [Cordyceps militaris CM01]
CM_4695	3800	4852	7559	16323	13644	14901	21.012754	30.303213	43.495663	98.606445	87.534081	93.056419	1.85987893554449	1.99670620038664e-08	1.09983275649533e-06	up	[LKJ]	--	Biological Process: maturation of LSU-rRNA from tricistronic rRNA transcript (SSU-rRNA, 5.8S rRNA, LSU-rRNA) (GO:0000463);; Molecular Function: RNA binding (GO:0003723);; Molecular Function: helicase activity (GO:0004386);; Molecular Function: ATP binding (GO:0005524);; Cellular Component: nucleolus (GO:0005730);;	K14806|0.0|cmt:CCM_05378|K14806 DDX31; ATP-dependent RNA helicase DDX31/DBP7 [EC:3.6.4.13]	[A]	RNA processing and modification	DEAD/DEAH box helicase;; Helicase conserved C-terminal domain;; Domain of unknown function (DUF4217);; Type III restriction enzyme, res subunit	ATP-dependent RNA helicase DBP7 OS=Gibberella zeae (strain PH-1 / ATCC MYA-4620 / FGSC 9075 / NRRL 31084) OX=229533 GN=DBP7 PE=3 SV=1	XP_006670585.1 DNA/RNA helicase, DEAD/DEAH box type [Cordyceps militaris CM01]
CM_1402	162	117	113	198	198	206	1.961355	1.598923	1.423537	2.616648	2.777468	2.82268	1.02615862094376	4.6173362470911e-05	0.000846120090367144	up	--	--	Cellular Component: endoplasmic reticulum (GO:0005783);; Cellular Component: endoplasmic reticulum lumen (GO:0005788);; Cellular Component: endoplasmic reticulum membrane (GO:0005789);; Cellular Component: lipid droplet (GO:0005811);; Biological Process: catabolic process (GO:0009056);; Biological Process: response to toxic substance (GO:0009636);; Cellular Component: integral component of membra…	--|0.0|cmt:CCM_00882|hypothetical protein	--	--	alpha/beta hydrolase fold;; Steryl acetyl hydrolase	Steryl acetyl hydrolase 1 OS=Saccharomyces cerevisiae (strain ATCC 204508 / S288c) OX=559292 GN=SAY1 PE=1 SV=1	XP_006666104.1 lipase/thioesterase [Cordyceps militaris CM01]
CM_8117	472	276	301	122	108	137	4.001887	2.645695	2.656157	1.129276	1.061381	1.310554	-1.10190729517742	0.000269962778455388	0.00353063052717354	down	[GEPR]	--	Molecular Function: transporter activity (GO:0005215);; Biological Process: transport (GO:0006810);; Cellular Component: membrane (GO:0016020);; Cellular Component: integral component of membrane (GO:0016021);; Biological Process: transmembrane transport (GO:0055085);;	--|0.0|cmt:CCM_09357|hypothetical protein	[G]	Carbohydrate transport and metabolism	Major Facilitator Superfamily	Uncharacterized transporter YIL166C OS=Saccharomyces cerevisiae (strain ATCC 204508 / S288c) OX=559292 GN=YIL166C PE=1 SV=1	XP_006674554.1 MFS transporter, putative [Cordyceps militaris CM01]
CM_0873	6028	2420	2357	1226	1360	1296	45.104816	20.447393	18.34959	10.017753	11.799675	10.948961	-1.05284828958302	0.00597098452639341	0.0379066434611172	down	--	--	Molecular Function: serine-type endopeptidase activity (GO:0004252);; Cellular Component: extracellular region (GO:0005576);;	--|0.0|cmt:CCM_00305|hypothetical protein	--	--	Meiotically up-regulated gene family;; Subtilase family	Subtilisin-like proteinase Mp1 OS=Magnaporthiopsis poae OX=148304 PE=1 SV=1	XP_006665528.1 peptidase, putative [Cordyceps militaris CM01]
CM_7666	198	244	201	45	49	56	2.09096	2.909622	2.212279	0.516174	0.596046	0.664118	-1.70581404606295	7.42437062858871e-09	4.65544631135499e-07	down	[T]	Signal transduction mechanisms	Molecular Function: protein serine/threonine phosphatase activity (GO:0004722);; Molecular Function: [pyruvate dehydrogenase (lipoamide)] phosphatase activity (GO:0004741);; Cellular Component: mitochondrion (GO:0005739);; Cellular Component: mitochondrial intermembrane space (GO:0005758);; Biological Process: protein dephosphorylation (GO:0006470);; Biological Process: positive regulation of cat…	K01102|0.0|cmt:CCM_08909|K01102 PDP; pyruvate dehydrogenase phosphatase [EC:3.1.3.43]	[T]	Signal transduction mechanisms	Protein phosphatase 2C	[Pyruvate dehydrogenase [acetyl-transferring]]-phosphatase 1, mitochondrial OS=Saccharomyces cerevisiae (strain ATCC 204508 / S288c) OX=559292 GN=PTC5 PE=1 SV=1	XP_006674108.1 Protein phosphatase 2C [Cordyceps militaris CM01]
CM_2612	1212	1466	632	5104	2424	3589	10.205853	13.945283	5.537219	46.968449	23.684124	34.143349	2.16838628995575	3.28106607153489e-07	1.3243061505971e-05	up	--	--	Cellular Component: nucleus (GO:0005634);; Cellular Component: cytosol (GO:0005829);; Cellular Component: clathrin-coated vesicle (GO:0030136);; Biological Process: ubiquitin-dependent endocytosis (GO:0070086);;	K20059|0.0|cmt:CCM_02593|K20059 LDB19; arrestin-related trafficking adapter 1	--	--	Arrestin_N terminal like;; Arrestin (or S-antigen), N-terminal domain	Uncharacterized protein C1F12.05 OS=Schizosaccharomyces pombe (strain 972 / ATCC 24843) OX=284812 GN=SPAC1F12.05 PE=4 SV=1	XP_006667808.1 arrestin (or S-antigen) domain protein [Cordyceps militaris CM01]
CM_1442	23099	15412	18058	39903	28517	25911	147.810089	111.39016	120.241966	278.935608	211.708939	187.250198	1.15625115609407	3.87235840687461e-05	0.000725215282439477	up	[R]	General function prediction only	Cellular Component: nucleus (GO:0005634);; Cellular Component: cytosol (GO:0005829);; Biological Process: L-serine metabolic process (GO:0006563);; Molecular Function: O-acyltransferase activity (GO:0008374);; Molecular Function: serine O-acetyltransferase activity (GO:0009001);; Cellular Component: membrane (GO:0016020);;	--|0.0|cmt:CCM_00925|hypothetical protein	[E]	Amino acid transport and metabolism	Bacterial transferase hexapeptide (six repeats);; Maltose acetyltransferase;; Fungal Zn(2)-Cys(6) binuclear cluster domain;; Hexapeptide repeat of succinyl-transferase	Putative acetyltransferase C18B11.09c OS=Schizosaccharomyces pombe (strain 972 / ATCC 24843) OX=284812 GN=SPAC18B11.09c PE=3 SV=2	XP_006666146.1 C6 zinc finger domain-containing protein [Cordyceps militaris CM01]
CM_4849	10092	9448	10174	867	1672	1731	88.234177	93.294334	92.564812	8.273035	16.950695	17.08357	-2.41407557152135	6.3109551705448e-17	3.12120139777216e-14	down	[E]	Amino acid transport and metabolism	Molecular Function: proline dehydrogenase activity (GO:0004657);; Cellular Component: mitochondrion (GO:0005739);; Cellular Component: mitochondrial matrix (GO:0005759);; Biological Process: proline catabolic process (GO:0006562);; Biological Process: proline catabolic process to glutamate (GO:0010133);; Molecular Function: FAD binding (GO:0071949);; Biological Process: L-glutamate biosynthetic p…	--|0.0|cmt:CCM_05526|hypothetical protein	[WV]	--	Proline dehydrogenase	Probable proline dehydrogenase, mitochondrial OS=Schizosaccharomyces pombe (strain 972 / ATCC 24843) OX=284812 GN=SPCC70.03c PE=3 SV=1	XP_006670733.1 Proline oxidase [Cordyceps militaris CM01]
CM_1330	997	1131	1748	3540	2118	1767	4.374786	5.605916	7.984748	16.975012	10.785887	8.757829	1.34417180972898	0.000739299378721768	0.00784897889155401	up	--	--	Biological Process: flocculation (GO:0000128);; Cellular Component: anchored component of external side of plasma membrane (GO:0031362);;	--|0.0|cmt:CCM_00812|hypothetical protein	--	--	Ankyrin repeats (3 copies);; Ankyrin repeat;; Ankyrin repeats (many copies)	Putative GPI-anchored protein pfl2 OS=Schizosaccharomyces pombe (strain 972 / ATCC 24843) OX=284812 GN=pfl2 PE=2 SV=3	XP_006666034.1 wd-repeat protein [Cordyceps militaris CM01]
CM_8303	761	405	223	105	162	147	5.417301	3.255609	1.6491	0.812832	1.336972	1.182377	-1.33072997158173	0.00358243862409389	0.0263218392641749	down	--	--	Molecular Function: monophenol monooxygenase activity (GO:0004503);; Biological Process: melanin biosynthetic process (GO:0042438);; Molecular Function: metal ion binding (GO:0046872);;	K00505|0.0|cmt:CCM_09562|K00505 TYR; tyrosinase [EC:1.14.18.1]	--	--	Common central domain of tyrosinase	Tyrosinase OS=Neurospora crassa (strain ATCC 24698 / 74-OR23-1A / CBS 708.71 / DSM 1257 / FGSC 987) OX=367110 GN=T PE=1 SV=5	XP_006674758.1 tyrosinase precursor [Cordyceps militaris CM01]
YCC_newGene_153	2472	2073	2056	4145	2611	3236	21.892383	20.748594	19.011744	40.199003999999995	26.782387	32.43558	1.01284123573329	0.00012368623956461	0.00188939306245189	up	--	--	--	--|0.0|glz:GLAREA_13062|hypothetical protein	--	--	HNH endonuclease	--	ATY60067.1 hypothetical protein A9K55_006801 [Cordyceps militaris]
CM_0947	229	288	425	416	487	661	3.456745	4.920516	6.700783	6.87964	8.5602	11.300619	1.11357952508123	0.00143999861362423	0.0133762908037197	up	--	--	--	--|1e-26|tre:TRIREDRAFT_111476|hypothetical protein	--	--	--	--	TQV93639.1 hypothetical protein IF1G_07371 [Cordyceps javanica]
CM_7653	1435	644	450	260	244	294	23.181509	11.746791	7.555003	4.582435	4.56072	5.35832	-1.2367377393332	0.00404869994469024	0.0285267315892245	down	[F]	Nucleotide transport and metabolism	Cellular Component: nucleus (GO:0005634);; Cellular Component: cytoplasm (GO:0005737);; Cellular Component: cytosol (GO:0005829);; Biological Process: glutamine metabolic process (GO:0006541);; Molecular Function: transferase activity (GO:0016740);;	--|0.0|cmt:CCM_08303|hypothetical protein	[F]	Nucleotide transport and metabolism	Glutamine amidotransferase class-I	Putative glutamine amidotransferase-like protein C13C5.04 OS=Schizosaccharomyces pombe (strain 972 / ATCC 24843) OX=284812 GN=SPAC13C5.04 PE=4 SV=1	XP_006673505.1 GMP synthase [Cordyceps militaris CM01]
CM_7566	7358	1657	5272	39518	20649	41762	221.426544	56.296001	165.09581	1299.144165	720.942749	1419.334106	3.26405711766261	6.21617247396255e-10	5.01795164191253e-08	up	[J]	Translation, ribosomal structure and biogenesis	--	--|1e-99|cmt:CCM_08804|hypothetical protein	--	--	Endoribonuclease L-PSP	--	XP_006674003.1 Endoribonuclease L-PSP/chorismate mutase-like protein [Cordyceps militaris CM01]
CM_0867	635	389	421	5074	1906	3896	6.38139	4.41435	4.39924	55.734131	22.224806	44.243221	3.34193751974152	1.21275136211875e-15	3.77953578763534e-13	up	[R]	General function prediction only	Molecular Function: zinc ion binding (GO:0008270);; Biological Process: phospholipid catabolic process (GO:0009395);; Cellular Component: integral component of mitochondrial inner membrane (GO:0031305);; Molecular Function: N-acylphosphatidylethanolamine-specific phospholipase D activity (GO:0070290);; Biological Process: N-acylethanolamine metabolic process (GO:0070291);; Biological Process: N-a…	--|0.0|cmt:CCM_00300|hypothetical protein	[R]	General function prediction only	Beta-lactamase superfamily domain;; Beta-lactamase superfamily domain	N-acyl-phosphatidylethanolamine-hydrolyzing phospholipase D, mitochondrial OS=Saccharomyces cerevisiae (strain ATCC 204508 / S288c) OX=559292 GN=FMP30 PE=1 SV=1	XP_006665523.1 Zn-dependent hydrolase/oxidoreductase family protein, putative [Cordyceps militaris CM01]
CM_0581	1182	915	958	244	504	314	13.156706	11.50561	11.098984	2.957538	6.500036	3.947096	-1.13288712074147	0.000210613551226074	0.0028987930620742	down	--	--	--	--|0.0|cmt:CCM_01742|hypothetical protein	--	--	--	--	XP_006666960.1 hypothetical protein CCM_01742 [Cordyceps militaris CM01]
CM_3820	23190	3691	16965	187294	84457	199702	406.351593	73.048943	309.337097	3585.262451	1716.989868	3952.015869	3.8589676030001	2.8075331348556e-10	2.50378478807504e-08	up	[R]	General function prediction only	Cellular Component: nucleus (GO:0005634);; Cellular Component: cytoplasm (GO:0005737);; Molecular Function: oxidoreductase activity, acting on NAD(P)H, nitrogenous group as acceptor (GO:0016657);; Biological Process: cellular response to oxidative stress (GO:0034599);;	K07078|1e-169|cmt:CCM_04369|K07078 K07078; uncharacterized protein	--	--	Nitroreductase family	Putative nitroreductase HBN1 OS=Saccharomyces cerevisiae (strain ATCC 204508 / S288c) OX=559292 GN=HBN1 PE=1 SV=1	XP_006669580.1 nitroreductase family protein [Cordyceps militaris CM01]
CM_6945	1782	16362	10678	2012	2362	1320	18.635456	193.320511	116.237808	22.983265	28.658968	15.586552	-1.97123515898391	0.00327195259144463	0.0246592369384387	down	[G]	Carbohydrate transport and metabolism	Cellular Component: extracellular region (GO:0005576);; Biological Process: carbohydrate metabolic process (GO:0005975);; Molecular Function: hydrolase activity, acting on carbon-nitrogen (but not peptide) bonds (GO:0016810);; Molecular Function: metal ion binding (GO:0046872);;	--|0.0|cmt:CCM_08095|hypothetical protein	--	--	Polysaccharide deacetylase	Probable peptidoglycan-N-acetylglucosamine deacetylase ARB_03699 OS=Arthroderma benhamiae (strain ATCC MYA-4681 / CBS 112371) OX=663331 GN=ARB_03699 PE=1 SV=2	XP_006673297.1 chitin deacetylase [Cordyceps militaris CM01]
CM_7841	882	1014	1396	389	441	349	4.508502	5.85428	7.425649	2.173107	2.611633	2.014913	-1.09139274298762	0.000116422384964222	0.00180493247153141	down	[ER]	--	Cellular Component: Golgi apparatus (GO:0005794);; Molecular Function: zinc ion binding (GO:0008270);; Molecular Function: oxidoreductase activity (GO:0016491);; Biological Process: cellular detoxification (GO:1990748);;	--|0.0|cmt:CCM_09082|hypothetical protein	[Q]	Secondary metabolites biosynthesis, transport and catabolism	Alcohol dehydrogenase GroES-like domain;; Zinc-binding dehydrogenase	Zinc-type alcohol dehydrogenase-like protein C1198.01 OS=Schizosaccharomyces pombe (strain 972 / ATCC 24843) OX=284812 GN=SPBC1198.01 PE=3 SV=1	XP_006674279.1 S-(hydroxymethyl)glutathione dehydrogenase [Cordyceps militaris CM01]
CM_5307	2315	1112	979	432	584	600	17.540277	9.511145	7.71285	3.575882	5.132955	5.132833	-1.03235495946065	0.0041786857507827	0.0292009055002457	down	[GEPR]	--	Cellular Component: integral component of membrane (GO:0016021);; Biological Process: quinate metabolic process (GO:0019630);; Molecular Function: transmembrane transporter activity (GO:0022891);;	--|0.0|cmt:CCM_06002|hypothetical protein	[R]	General function prediction only	Sugar (and other) transporter;; Major Facilitator Superfamily	Quinate permease OS=Neurospora terricola OX=88718 GN=qa-y PE=3 SV=1	XP_006671209.1 quinate permease [Cordyceps militaris CM01]
CM_5048	21786	19627	24163	36931	32007	31094	452.360565	460.322601	522.116882	837.735291	771.063232	729.156433	1.01244742282195	6.3166447396254e-07	2.34718497388302e-05	up	[C]	Energy production and conversion	Cellular Component: mitochondrial matrix (GO:0005759);; Biological Process: cellular iron ion homeostasis (GO:0006879);; Molecular Function: ferrous iron binding (GO:0008198);; Biological Process: iron-sulfur cluster assembly (GO:0016226);; Molecular Function: iron-sulfur transferase activity (GO:0036455);; Molecular Function: 2 iron, 2 sulfur cluster binding (GO:0051537);; Molecular Function: 4 …	K22068|1e-139|cmt:CCM_05719|K22068 ISCU; iron-sulfur cluster assembly enzyme ISCU, mitochondrial	[C]	Energy production and conversion	NifU-like N terminal domain	Iron sulfur cluster assembly protein 1, mitochondrial OS=Yarrowia lipolytica (strain CLIB 122 / E 150) OX=284591 GN=ISU1 PE=3 SV=1	XP_006670926.1 iron sulfur cluster assembly protein 1 [Cordyceps militaris CM01]
CM_8365	2159	2911	1640	4782	2754	4892	24.836983	37.819149	19.632872	60.086952	36.750465	63.554161	1.29628128217908	0.000249184089518046	0.00329535006438492	up	[CR]	--	Molecular Function: nucleotide binding (GO:0000166);; Molecular Function: oxidoreductase activity (GO:0016491);;	--|0.0|cmt:CCM_09633|hypothetical protein	[CR]	--	Alcohol dehydrogenase GroES-like domain	Dehydrogenase azaJ OS=Aspergillus niger (strain ATCC 1015 / CBS 113.46 / FGSC A1144 / LSHB Ac4 / NCTC 3858a / NRRL 328 / USDA 3528.7) OX=380704 GN=azaJ PE=2 SV=1	XP_006674829.1 alcohol dehydrogenase, putative [Cordyceps militaris CM01]
CM_2463	1369	949	1134	527	408	262	11.206451	8.774321	9.663927	4.711085	3.876343	2.417547	-1.11048855683197	0.00103208274790642	0.0102594722413967	down	--	--	Biological Process: flocculation (GO:0000128);; Biological Process: invasive growth in response to glucose limitation (GO:0001403);; Cellular Component: extracellular region (GO:0005576);; Cellular Component: cell wall (GO:0005618);; Cellular Component: plasma membrane (GO:0005886);; Cellular Component: cellular bud neck (GO:0005935);; Biological Process: pseudohyphal growth (GO:0007124);; Biolog…	--|0.0|cmt:CCM_02424|hypothetical protein	[WV]	--	--	Flocculation protein FLO11 OS=Saccharomyces cerevisiae (strain ATCC 204508 / S288c) OX=559292 GN=FLO11 PE=1 SV=2	XP_006667639.1 hypothetical protein CCM_02424 [Cordyceps militaris CM01]
CM_1748	6304	9743	4509	12363	11280	11790	82.840897	144.619858	61.662075	177.484283	171.980728	174.982483	1.1848210909351	0.00030456143390305	0.00389605637577617	up	[QR]	--	Molecular Function: methyltransferase activity (GO:0008168);;	--|0.0|cmt:CCM_02063|hypothetical protein	[A]	RNA processing and modification	Methyltransferase domain	Methyltransferase ustM OS=Aspergillus flavus (strain ATCC 200026 / FGSC A1120 / NRRL 3357 / JCM 12722 / SRRC 167) OX=332952 GN=ustM PE=1 SV=2	XP_006667280.1 hypothetical protein CCM_02063 [Cordyceps militaris CM01]
CM_1141	3278	5329	6661	16679	12733	9987	14.943063	27.436209	31.594837	83.061218	67.340637	51.413227	1.7626541204997	2.6117271628651e-06	7.72391081986743e-05	up	--	--	Biological Process: flocculation (GO:0000128);; Biological Process: invasive growth in response to glucose limitation (GO:0001403);; Cellular Component: extracellular region (GO:0005576);; Cellular Component: cell wall (GO:0005618);; Cellular Component: plasma membrane (GO:0005886);; Cellular Component: cellular bud neck (GO:0005935);; Biological Process: pseudohyphal growth (GO:0007124);; Biolog…	--|0.0|cmt:CCM_00595|hypothetical protein	--	--	Protein of unknown function (DUF3433)	Flocculation protein FLO11 OS=Saccharomyces cerevisiae (strain ATCC 204508 / S288c) OX=559292 GN=FLO11 PE=1 SV=2	ATY65630.1 hypothetical protein A9K55_001538 [Cordyceps militaris]
CM_4851	5299	4121	3505	1222	1788	1538	31.659456	27.813658	21.794106	7.971142	12.391645	10.377834	-1.10650358607444	1.09887113149263e-06	3.7013774371572e-05	down	--	--	Biological Process: flocculation (GO:0000128);; Biological Process: invasive growth in response to glucose limitation (GO:0001403);; Cellular Component: extracellular region (GO:0005576);; Cellular Component: cell wall (GO:0005618);; Cellular Component: plasma membrane (GO:0005886);; Cellular Component: cellular bud neck (GO:0005935);; Biological Process: pseudohyphal growth (GO:0007124);; Biolog…	--|0.0|cmt:CCM_05528|hypothetical protein	--	--	Fungal specific transcription factor domain	Flocculation protein FLO11 OS=Saccharomyces cerevisiae (strain ATCC 204508 / S288c) OX=559292 GN=FLO11 PE=1 SV=2	XP_006670735.1 Fungal specific transcription factor [Cordyceps militaris CM01]
CM_1318	1855	1448	742	321	497	507	20.47858	18.053902	8.523511	3.861244	6.357448	6.316723	-1.20585500806567	0.00118540109603511	0.0114433977971884	down	--	--	Cellular Component: nuclear chromatin (GO:0000790);; Molecular Function: DNA binding (GO:0003677);; Molecular Function: DNA-directed 5'-3' RNA polymerase activity (GO:0003899);; Cellular Component: nucleus (GO:0005634);; Cellular Component: DNA-directed RNA polymerase II, core complex (GO:0005665);; Cellular Component: cytosol (GO:0005829);; Biological Process: transcription by RNA polymerase II …	--|0.0|cmt:CCM_00797|hypothetical protein	[K]	Transcription	--	DNA-directed RNA polymerase II subunit rpb1 OS=Schizosaccharomyces pombe (strain 972 / ATCC 24843) OX=284812 GN=rpb1 PE=1 SV=1	XP_006666019.1 hypothetical protein CCM_00797 [Cordyceps militaris CM01]
CM_7271	3202	2896	5796	14055	10006	8686	14.790288	15.106617	27.860277	70.927071	53.624218	45.313766	1.86302518891797	9.90048028829443e-07	3.43363323776256e-05	up	[M]	Cell wall/membrane/envelope biogenesis	Biological Process: division septum site selection (GO:0000918);; Biological Process: cell separation after cytokinesis (GO:0000920);; Molecular Function: chitin synthase activity (GO:0004100);; Cellular Component: plasma membrane (GO:0005886);; Biological Process: cell wall chitin biosynthetic process (GO:0006038);; Cellular Component: integral component of membrane (GO:0016021);; Cellular Compo…	K00698|0.0|cmt:CCM_08511|K00698 CHS1; chitin synthase [EC:2.4.1.16]	[M]	Cell wall/membrane/envelope biogenesis	Chitin synthase;; Chitin synthase N-terminal;; Chitin synthase;; Glycosyl transferase family group 2	Chitin synthase 3 OS=Neurospora crassa (strain ATCC 24698 / 74-OR23-1A / CBS 708.71 / DSM 1257 / FGSC 987) OX=367110 GN=chs-3 PE=3 SV=2	XP_006673712.1 chitin synthase 2 [Cordyceps militaris CM01]
CM_3482	7509	7343	10743	32783	21620	23990	50.378235	55.645103	75.000481	240.272049	168.279114	181.769699	2.01959074183468	3.51989739217441e-11	3.83259525352571e-09	up	[P]	Inorganic ion transport and metabolism	Cellular Component: cytosol (GO:0005829);; Biological Process: methionine biosynthetic process (GO:0009086);; Molecular Function: [methionine synthase] reductase activity (GO:0030586);; Molecular Function: flavin adenine dinucleotide binding (GO:0050660);;	--|0.0|cmt:CCM_03990|hypothetical protein	[C]	Energy production and conversion	FAD binding domain;; Oxidoreductase NAD-binding domain	Uncharacterized FAD-binding protein C12C2.03c OS=Schizosaccharomyces pombe (strain 972 / ATCC 24843) OX=284812 GN=SPBC12C2.03c PE=3 SV=1	XP_006669201.1 FAD binding domain protein [Cordyceps militaris CM01]
CM_3209	65421	17122	34561	119968	108170	153794	518.48877	153.276382	285.036469	1038.670532	994.620117	1376.554321	2.13057878669814	2.07220108984261e-06	6.30002954717084e-05	up	--	--	Molecular Function: monooxygenase activity (GO:0004497);; Molecular Function: iron ion binding (GO:0005506);; Molecular Function: oxidoreductase activity, acting on paired donors, with incorporation or reduction of molecular oxygen (GO:0016705);; Molecular Function: heme binding (GO:0020037);;	--|0.0|cmt:CCM_04962|hypothetical protein	[Q]	Secondary metabolites biosynthesis, transport and catabolism	Cytochrome P450	Trichothecene C-15 hydroxylase OS=Fusarium sporotrichioides OX=5514 GN=TRI11 PE=2 SV=1	XP_006670170.1 cytochrome P450 3A17 [Cordyceps militaris CM01]
CM_6283	585	309	248	86	180	133	5.138858	3.064973	2.26643	0.824949	1.832682	1.320129	-1.11135110449046	0.00839724392791783	0.0485081999636166	down	[Q]	Secondary metabolites biosynthesis, transport and catabolism	Molecular Function: monooxygenase activity (GO:0004497);; Molecular Function: iron ion binding (GO:0005506);; Molecular Function: oxidoreductase activity, acting on paired donors, with incorporation or reduction of molecular oxygen (GO:0016705);; Molecular Function: heme binding (GO:0020037);; Biological Process: sterigmatocystin biosynthetic process (GO:0045461);;	--|0.0|cmt:CCM_07409|hypothetical protein	[QI]	--	Cytochrome P450	Probable sterigmatocystin biosynthesis P450 monooxygenase STCB OS=Emericella nidulans (strain FGSC A4 / ATCC 38163 / CBS 112.46 / NRRL 194 / M139) OX=227321 GN=stcB PE=3 SV=2	XP_006672613.1 GTP-binding protein Sey1, putative [Cordyceps militaris CM01]
CM_8315	36289	42194	58925	87290	84782	97091	178.136826	233.951248	301.007446	468.101868	482.850464	538.260315	1.36031905500072	4.20236786951826e-07	1.64648421465142e-05	up	[P]	Inorganic ion transport and metabolism	Molecular Function: calcium-transporting ATPase activity (GO:0005388);; Molecular Function: calcium ion binding (GO:0005509);; Molecular Function: ATP binding (GO:0005524);; Cellular Component: endoplasmic reticulum (GO:0005783);; Cellular Component: endoplasmic reticulum membrane (GO:0005789);; Cellular Component: plasma membrane (GO:0005886);; Molecular Function: manganese-transporting ATPase a…	--|0.0|cmt:CCM_09575|hypothetical protein	[P]	Inorganic ion transport and metabolism	E1-E2 ATPase;; haloacid dehalogenase-like hydrolase;; Cation transporting ATPase, C-terminus;; Cation transporter/ATPase, N-terminus;; Cation transport ATPase (P-type)	Calcium-transporting ATPase 1 OS=Schizosaccharomyces pombe (strain 972 / ATCC 24843) OX=284812 GN=pmr1 PE=1 SV=1	ATY58670.1 magnesium-translocating P-type ATPase [Cordyceps militaris]
CM_7952	453	99	216	3555	1030	4275	6.197162	1.519247	3.079457	53.221481	16.371244	66.160828	3.97003801480218	3.44403947376112e-10	2.95871427819258e-08	up	--	--	Cellular Component: endoplasmic reticulum (GO:0005783);; Cellular Component: anchored component of external side of plasma membrane (GO:0031362);;	--|0.0|cmt:CCM_09174|hypothetical protein	[A]	RNA processing and modification	NmrA-like family;; NAD(P)H-binding	Uncharacterized serine-rich protein C215.13 OS=Schizosaccharomyces pombe (strain 972 / ATCC 24843) OX=284812 GN=SPBC215.13 PE=1 SV=1	XP_006674371.1 NAD dependent epimerase/dehydratase, putative [Cordyceps militaris CM01]
CM_5443	451	636	1158	1951	1485	951	4.077666	6.492298	10.901506	19.278748	15.584062	9.707547	1.36132940396401	0.00315439854948545	0.0239366191388831	up	--	--	Cellular Component: endoplasmic reticulum (GO:0005783);; Biological Process: ergosterol biosynthetic process (GO:0006696);; Molecular Function: oxysterol binding (GO:0008142);; Biological Process: regulation of endocytosis (GO:0030100);;	K20465|0.0|cmt:CCM_06135|K20465 OSBPL9_10_11; oxysterol-binding protein-related protein 9/10/11	[T]	Signal transduction mechanisms	Oxysterol-binding protein	Oxysterol-binding protein-like protein 1 OS=Schizosaccharomyces pombe (strain 972 / ATCC 24843) OX=284812 GN=obp1 PE=1 SV=1	TQV97104.1 oxysterol-binding protein [Cordyceps javanica]
CM_0828	229	122	153	48	31	70	2.014413	1.20545	1.399901	0.451883	0.313591	0.689875	-1.34357678392231	0.00246437238183766	0.0200857593662596	down	--	--	Molecular Function: triglyceride lipase activity (GO:0004806);; Cellular Component: extracellular region (GO:0005576);; Biological Process: lipid catabolic process (GO:0016042);;	--|0.0|cmt:CCM_00256|hypothetical protein	--	--	Secretory lipase	Lipase 8 OS=Candida albicans (strain SC5314 / ATCC MYA-2876) OX=237561 GN=LIP8 PE=3 SV=3	XP_006665479.1 Lipase, secreted [Cordyceps militaris CM01]
CM_3818	4137	1500	2243	6858	4315	6045	67.632164	27.695398	38.159698	122.47715	81.836639	111.615852	1.5585849288764	0.000102882407697226	0.00162734943526491	up	[E]	Amino acid transport and metabolism	Cellular Component: fungal-type vacuole (GO:0000324);; Molecular Function: serine-type carboxypeptidase activity (GO:0004185);; Cellular Component: cytoplasm (GO:0005737);; Biological Process: protein catabolic process in the vacuole (GO:0007039);; Biological Process: phytochelatin biosynthetic process (GO:0046938);; Biological Process: proteolysis involved in cellular protein catabolic process (…	--|2e-33|plj:VFPFJ_10695|hypothetical protein	[OE]	--	Serine carboxypeptidase	Carboxypeptidase Y OS=Schizosaccharomyces pombe (strain 972 / ATCC 24843) OX=284812 GN=cpy1 PE=1 SV=1	ATY64586.1 Peptidase serine carboxypeptidase [Cordyceps militaris]
CM_6866	203	190	244	645	507	593	2.274915	2.396671	2.847573	7.904611	6.595105	7.511664	1.85634799250145	1.94829792405889e-13	3.44223806809198e-11	up	--	--	Biological Process: mRNA splicing, via spliceosome (GO:0000398);; Molecular Function: RNA binding (GO:0003723);; Cellular Component: cytoplasm (GO:0005737);; Cellular Component: U2-type catalytic step 1 spliceosome (GO:0071006);; Cellular Component: catalytic step 2 spliceosome (GO:0071013);;	--|0.0|cmt:CCM_08021|hypothetical protein	[A]	RNA processing and modification	Ferritin-like domain	Pre-mRNA-splicing factor cwc22 OS=Emericella nidulans (strain FGSC A4 / ATCC 38163 / CBS 112.46 / NRRL 194 / M139) OX=227321 GN=cwc22 PE=3 SV=2	XP_006673223.1 late sexual development protein [Cordyceps militaris CM01]
CM_0817	4050	1713	1656	707	954	1016	66.736717	31.870186	28.384394	12.727048	18.225248	18.908222	-1.05374371237157	0.00570710072337202	0.0367041834983898	down	--	--	Molecular Function: steroid binding (GO:0005496);; Cellular Component: endoplasmic reticulum (GO:0005783);; Cellular Component: endoplasmic reticulum membrane (GO:0005789);; Biological Process: ergosterol biosynthetic process (GO:0006696);; Molecular Function: enzyme activator activity (GO:0008047);; Cellular Component: endomembrane system (GO:0012505);; Cellular Component: membrane (GO:0016020);…	--|0.0|cmt:CCM_00244|hypothetical protein	[R]	General function prediction only	Cytochrome b5-like Heme/Steroid binding domain	Cytochrome P450 regulator dap1 OS=Schizosaccharomyces pombe (strain 972 / ATCC 24843) OX=284812 GN=dap1 PE=1 SV=1	XP_006665467.1 heme/steroid binding domain protein [Cordyceps militaris CM01]
CM_2757	5217	6053	6712	1816	2836	2128	40.344345	52.872246	54.010189	15.34043	25.438847	18.585308	-1.02208819417187	3.13835131824251e-05	0.000607180201322787	down	[E]	Amino acid transport and metabolism	Cellular Component: cytoplasm (GO:0005737);; Cellular Component: integral component of plasma membrane (GO:0005887);; Molecular Function: L-amino acid transmembrane transporter activity (GO:0015179);; Molecular Function: antiporter activity (GO:0015297);;	--|0.0|cmt:CCM_02014|hypothetical protein	[E]	Amino acid transport and metabolism	Amino acid permease;; Amino acid permease	Uncharacterized amino-acid permease C1039.01 OS=Schizosaccharomyces pombe (strain 972 / ATCC 24843) OX=284812 GN=SPAC1039.01 PE=3 SV=1	XP_006667231.1 amino acid permease 2 [Cordyceps militaris CM01]
YCC_newGene_741	428	201	229	61	90	111	6.857435	3.632285	3.809068	1.065585	1.65716	2.009231	-1.30304672000537	0.00111012919602544	0.0108509914317142	down	--	--	--	--|0.0|cmt:CCM_05815|hypothetical protein	--	--	--	--	XP_006671022.1 meiosis protein MEI2 [Cordyceps militaris CM01]
CM_2455	3961	4993	4268	9743	6737	7093	19.958727	28.423548	22.382078	53.638237	39.393337	40.372261	1.23957645191297	3.99920715871741e-06	0.000107610850098362	up	[T]	Signal transduction mechanisms	Biological Process: MAPK cascade (GO:0000165);; Biological Process: adaptation of signaling pathway by response to pheromone involved in conjugation with cellular fusion (GO:0000754);; Cellular Component: nucleus (GO:0005634);; Cellular Component: cytoplasm (GO:0005737);; Cellular Component: cytosol (GO:0005829);; Biological Process: cell cycle (GO:0007049);; Biological Process: regulation of phe…	K11240|0.0|cmt:CCM_02415|K11240 MSG5; tyrosine-protein phosphatase MSG5 [EC:3.1.3.48]	[V]	Defense mechanisms	Dual specificity phosphatase, catalytic domain	Tyrosine-protein phosphatase pmp1 OS=Schizosaccharomyces pombe (strain 972 / ATCC 24843) OX=284812 GN=pmp1 PE=3 SV=1	XP_006667630.1 protein-tyrosine phosphatase, putative [Cordyceps militaris CM01]
CM_5688	7608	7306	14280	28207	17072	19956	49.756416	53.964668	97.17997	201.524521	129.536118	147.3918	1.56230170525886	5.14755158946398e-05	0.000916381617561611	up	--	--	Biological Process: flocculation (GO:0000128);; Biological Process: invasive growth in response to glucose limitation (GO:0001403);; Cellular Component: extracellular region (GO:0005576);; Cellular Component: cell wall (GO:0005618);; Cellular Component: plasma membrane (GO:0005886);; Cellular Component: cellular bud neck (GO:0005935);; Biological Process: pseudohyphal growth (GO:0007124);; Biolog…	--|0.0|cmt:CCM_06737|hypothetical protein	--	--	Patatin-like phospholipase	Flocculation protein FLO11 OS=Saccharomyces cerevisiae (strain ATCC 204508 / S288c) OX=559292 GN=FLO11 PE=1 SV=2	XP_006671940.1 Acyl transferase/acyl hydrolase/lysophospholipase [Cordyceps militaris CM01]
CM_6970	204	47	131	475	178	227	6.339953	1.626642	4.248875	16.187296	6.412661	7.984762	1.65076888398788	0.00633534668814232	0.0395758414861672	up	--	--	--	--|1e-100|cmt:CCM_08117|hypothetical protein	--	--	--	--	XP_006673319.1 hypothetical protein CCM_08117 [Cordyceps militaris CM01]
CM_2896	9915	4656	5593	13224	7984	12953	81.054474	42.99197	47.57275	118.098145	75.720825	119.581032	1.18695961479107	0.00105068249242532	0.0103892194921549	up	--	--	Molecular Function: nucleic acid binding (GO:0003676);; Cellular Component: cytoplasm (GO:0005737);; Molecular Function: zinc ion binding (GO:0008270);; Biological Process: ribosome biogenesis (GO:0042254);;	K14816|0.0|cmt:CCM_02905|K14816 REI1; pre-60S factor REI1	[R]	General function prediction only	C2H2 type zinc-finger (2 copies);; Zinc-finger double-stranded RNA-binding;; Zinc-finger of C2H2 type	Cytoplasmic 60S subunit biogenesis factor REI1 homolog OS=Chaetomium thermophilum (strain DSM 1495 / CBS 144.50 / IMI 039719) OX=759272 GN=CTHT_0044240 PE=3 SV=2	XP_006668120.1 C2H2 finger domain-containing protein [Cordyceps militaris CM01]
CM_0253	11660	11510	13815	3967	5052	3720	60.077259	66.983322	74.073769	22.325068	30.196026	21.646694	-1.14454174264749	6.63062077483379e-08	3.15173263632201e-06	down	[G]	Carbohydrate transport and metabolism	Cellular Component: extracellular region (GO:0005576);; Biological Process: carbohydrate metabolic process (GO:0005975);; Molecular Function: hydrolase activity, acting on glycosyl bonds (GO:0016798);; Molecular Function: carbohydrate binding (GO:0030246);;	--|0.0|cmt:CCM_01417|hypothetical protein	--	--	Glycosyl hydrolase family 92;; Glycosyl hydrolase family 92 N-terminal domain	Uncharacterized secreted glycosidase ARB_07629 OS=Arthroderma benhamiae (strain ATCC MYA-4681 / CBS 112371) OX=663331 GN=ARB_07629 PE=1 SV=1	XP_006666636.1 alpha-1,2-mannosidase, putative subfamily [Cordyceps militaris CM01]
CM_0637	273	166	317	83	107	89	6.627549	4.545676	7.995999	2.19746	2.99573	2.419126	-1.04090256522802	0.0026719835509581	0.021221759093445	down	[E]	Amino acid transport and metabolism	Cellular Component: endoplasmic reticulum (GO:0005783);; Cellular Component: Golgi apparatus (GO:0005794);; Cellular Component: plasma membrane (GO:0005886);; Molecular Function: L-proline transmembrane transporter activity (GO:0015193);; Cellular Component: integral component of membrane (GO:0016021);;	K16261|1e-113|cmt:CCM_01800|K16261 YAT; yeast amino acid transporter	[E]	Amino acid transport and metabolism	Amino acid permease	Probable proline-specific permease put4 OS=Schizosaccharomyces pombe (strain 972 / ATCC 24843) OX=284812 GN=put4 PE=3 SV=1	XP_006667018.1 amino acid transporter, putative [Cordyceps militaris CM01]
CM_7320	16915	9189	8703	3407	4384	4188	165.669891	101.6586	88.700737	36.445976	49.812054	46.31604	-1.12723611885659	0.000118112369365964	0.00182208274586967	down	--	--	--	--|0.0|cmt:CCM_08273|hypothetical protein	--	--	--	--	ATY65868.1 Methyltransferase type 11 [Cordyceps militaris]
CM_0190	578	289	232	114	136	109	17.135048	9.667233	7.15914	3.670465	4.648406	3.64089	-1.19479433830555	0.00233293181289015	0.019264174158645	down	--	--	Molecular Function: calcium ion binding (GO:0005509);; Cellular Component: plasma membrane (GO:0005886);; Biological Process: endocytosis (GO:0006897);; Cellular Component: endosome membrane (GO:0010008);; Cellular Component: actin cortical patch (GO:0030479);;	--|3e-95|cmt:CCM_01347|hypothetical protein	--	--	--	Actin cytoskeleton-regulatory complex protein PAN1 OS=Debaryomyces hansenii (strain ATCC 36239 / CBS 767 / JCM 1990 / NBRC 0083 / IGC 2968) OX=284592 GN=PAN1 PE=3 SV=2	XP_006666566.1 hypothetical protein CCM_01347 [Cordyceps militaris CM01]
CM_2785	3842	5958	8495	10907	8584	9709	8.943247	15.663909	20.57876	27.734585	23.183128	25.522715	1.0642084403171	0.00300625761121104	0.0230571676422277	up	--	--	Biological Process: flocculation (GO:0000128);; Biological Process: invasive growth in response to glucose limitation (GO:0001403);; Cellular Component: extracellular region (GO:0005576);; Cellular Component: cell wall (GO:0005618);; Cellular Component: plasma membrane (GO:0005886);; Cellular Component: cellular bud neck (GO:0005935);; Biological Process: pseudohyphal growth (GO:0007124);; Biolog…	--|0.0|cmt:CCM_02776|hypothetical protein	[WV]	--	cAMP phosphodiesterases class-II	Flocculation protein FLO11 OS=Saccharomyces cerevisiae (strain ATCC 204508 / S288c) OX=559292 GN=FLO11 PE=1 SV=2	TQV94438.1 Cyclic-AMP phosphodiesterase, class-II [Cordyceps javanica]
CM_3032	293	175	147	42	89	83	5.78459	3.900565	3.024339	0.895545	2.024863	1.845683	-1.12212774229997	0.00765380736109818	0.045504921986872	down	[P]	Inorganic ion transport and metabolism	Cellular Component: fungal-type vacuole (GO:0000324);; Molecular Function: zinc ion transmembrane transporter activity (GO:0005385);; Biological Process: cellular zinc ion homeostasis (GO:0006882);; Biological Process: response to zinc ion (GO:0010043);; Cellular Component: integral component of membrane (GO:0016021);; Cellular Component: mitochondrial membrane (GO:0031966);; Biological Process: …	K14688|7e-80|cmt:CCM_03037|K14688 SLC30A1; solute carrier family 30 (zinc transporter), member 1	[P]	Inorganic ion transport and metabolism	Cation efflux family	Zinc/cadmium resistance protein OS=Saccharomyces cerevisiae (strain ATCC 204508 / S288c) OX=559292 GN=ZRC1 PE=1 SV=2	ATY60215.1 metal ion resistance transporter (Zrc1) [Cordyceps militaris]
CM_0222	47531	34542	95540	136083	113360	72545	123.446175	101.33181	258.216064	386.100769	341.580566	212.784409	1.25773192946053	0.00551715553766826	0.0357060596098384	up	[L]	Replication, recombination and repair	Molecular Function: nucleotide binding (GO:0000166);; Cellular Component: nuclear chromosome, telomeric region (GO:0000784);; Molecular Function: DNA binding (GO:0003677);; Molecular Function: DNA-directed DNA polymerase activity (GO:0003887);; Cellular Component: nucleus (GO:0005634);; Biological Process: DNA strand elongation involved in DNA replication (GO:0006271);; Biological Process: base-e…	K02327|0.0|cmt:CCM_01383|K02327 POLD1; DNA polymerase delta subunit 1 [EC:2.7.7.7]	[L]	Replication, recombination and repair	DNA polymerase family B;; DNA polymerase family B, exonuclease domain;; Rhomboid family;; C4-type zinc-finger of DNA polymerase delta	DNA polymerase delta catalytic subunit OS=Schizosaccharomyces pombe (strain 972 / ATCC 24843) OX=284812 GN=pol3 PE=1 SV=2	XP_006666602.1 DNA polymerase delta catalytic subunit [Cordyceps militaris CM01]
CM_3359	4760	3703	4217	11441	6830	12109	50.948063	44.768246	46.963085	133.774155	84.810577	146.368866	1.67218560267802	1.4302533481284e-08	8.1169044556814e-07	up	--	--	Cellular Component: endoplasmic reticulum (GO:0005783);; Cellular Component: anchored component of external side of plasma membrane (GO:0031362);;	--|0.0|cmt:CCM_03836|hypothetical protein	--	--	--	Uncharacterized serine-rich protein C215.13 OS=Schizosaccharomyces pombe (strain 972 / ATCC 24843) OX=284812 GN=SPBC215.13 PE=1 SV=1	XP_006669047.1 hypothetical protein CCM_03836 [Cordyceps militaris CM01]
CM_6470	265	225	213	428	298	389	1.354099	1.302405	1.133805	2.396773	1.772063	2.251114	1.07644981658969	4.87261417358684e-05	0.000882536926914259	up	--	--	Biological Process: flocculation (GO:0000128);; Biological Process: invasive growth in response to glucose limitation (GO:0001403);; Cellular Component: extracellular region (GO:0005576);; Cellular Component: cell wall (GO:0005618);; Cellular Component: plasma membrane (GO:0005886);; Cellular Component: cellular bud neck (GO:0005935);; Biological Process: pseudohyphal growth (GO:0007124);; Biolog…	K01481|0.0|cmt:CCM_07619|K01481 E3.5.3.15; protein-arginine deiminase [EC:3.5.3.15]	--	--	Protein-arginine deiminase (PAD)	Flocculation protein FLO11 OS=Saccharomyces cerevisiae (strain ATCC 204508 / S288c) OX=559292 GN=FLO11 PE=1 SV=2	XP_006672823.1 putative protein-arginine deiminase [Cordyceps militaris CM01]
CM_1452	8437	7811	10307	17222	15836	14611	89.841171	93.942047	114.20916	200.333496	195.633163	175.706665	1.24433581923928	1.0885216870356e-08	6.41063967132162e-07	up	[H]	Coenzyme transport and metabolism	Molecular Function: porphobilinogen synthase activity (GO:0004655);; Cellular Component: cytosol (GO:0005829);; Biological Process: protoporphyrinogen IX biosynthetic process (GO:0006782);; Biological Process: heme biosynthetic process (GO:0006783);; Molecular Function: zinc ion binding (GO:0008270);; Molecular Function: lead ion binding (GO:0032791);;	K01698|0.0|cmt:CCM_00935|K01698 hemB; porphobilinogen synthase [EC:4.2.1.24]	[H]	Coenzyme transport and metabolism	Delta-aminolevulinic acid dehydratase	Delta-aminolevulinic acid dehydratase OS=Saccharomyces cerevisiae (strain ATCC 204508 / S288c) OX=559292 GN=HEM2 PE=1 SV=2	XP_006666156.1 delta-aminolevulinic acid dehydratase [Cordyceps militaris CM01]
CM_3697	808	2981	6972	148	145	244	1.889379	7.881313	16.983297	0.376784	0.39201	0.645058	-3.96148170332205	3.2467120624003e-09	2.18720947858391e-07	down	--	--	--	--|0.0|cmt:CCM_03674|hypothetical protein	--	--	--	--	XP_006668886.1 gamma-glutamyltranspeptidase periplasmic precursor [Cordyceps militaris CM01]
CM_4859	4269	5367	5693	15318	9308	14061	33.636482	47.765682	46.683449	131.864258	85.094658	125.131935	1.73749229626144	7.85628781599308e-09	4.87193901383836e-07	up	[Q]	Secondary metabolites biosynthesis, transport and catabolism	Molecular Function: iron ion binding (GO:0005506);; Molecular Function: sterol 14-demethylase activity (GO:0008398);; Cellular Component: membrane (GO:0016020);; Biological Process: sterol biosynthetic process (GO:0016126);; Molecular Function: heme binding (GO:0020037);;	K05917|0.0|cmt:CCM_05535|K05917 CYP51; sterol 14alpha-demethylase [EC:1.14.14.154 1.14.15.36]	[Q]	Secondary metabolites biosynthesis, transport and catabolism	Cytochrome P450	Eburicol 14-alpha-demethylase OS=Uncinula necator OX=52586 GN=CYP51 PE=2 SV=2	XP_006670742.1 cytochrome P450 51 [Cordyceps militaris CM01]
CM_6421	3525	2182	4099	7163	4865	4352	21.52471	15.051655	26.050549	47.788055	34.468197	30.012312	1.15398875987882	0.000958085293558293	0.00970942715246738	up	--	--	Biological Process: flocculation (GO:0000128);; Biological Process: invasive growth in response to glucose limitation (GO:0001403);; Cellular Component: extracellular region (GO:0005576);; Cellular Component: cell wall (GO:0005618);; Cellular Component: plasma membrane (GO:0005886);; Cellular Component: cellular bud neck (GO:0005935);; Biological Process: pseudohyphal growth (GO:0007124);; Biolog…	--|0.0|cmt:CCM_07563|hypothetical protein	--	--	Fungal specific transcription factor domain	Flocculation protein FLO11 OS=Saccharomyces cerevisiae (strain ATCC 204508 / S288c) OX=559292 GN=FLO11 PE=1 SV=2	XP_006672767.1 fungal specific transcription factor [Cordyceps militaris CM01]
CM_6757	10385	8554	11873	30541	19330	26676	76.872162	71.521568	91.460861	246.983185	166.00914	223.014938	1.72137471210442	9.90675973501738e-10	7.66668579823989e-08	up	--	--	Cellular Component: vacuolar membrane (GO:0005774);; Cellular Component: integral component of membrane (GO:0016021);; Molecular Function: protein-cysteine S-palmitoyltransferase activity (GO:0019706);;	K20028|0.0|cmt:CCM_07896|K20028 ZDHHC2_15_20; palmitoyltransferase ZDHHC2/15/20 [EC:2.3.1.225]	[R]	General function prediction only	DHHC palmitoyltransferase	Palmitoyltransferase PFA3 OS=Gibberella zeae (strain PH-1 / ATCC MYA-4620 / FGSC 9075 / NRRL 31084) OX=229533 GN=PFA3 PE=3 SV=1	ATY61935.1 palmitoyltransferase PFA3 [Cordyceps militaris]
CM_3249	103	3072	2316	144	232	381	1.072634	36.37833	25.269423	1.648972	2.81564	4.508197	-2.5101827665734	0.00454897193977429	0.0312015283183431	down	[R]	General function prediction only	--	--|0.0|cmt:CCM_04995|hypothetical protein	[QR]	--	2OG-Fe(II) oxygenase superfamily;; non-haem dioxygenase in morphine synthesis N-terminal	2-oxoglutarate-Fe(II) type oxidoreductase hxnY OS=Emericella nidulans (strain FGSC A4 / ATCC 38163 / CBS 112.46 / NRRL 194 / M139) OX=227321 GN=hxnY PE=2 SV=1	XP_006670203.1 2-oxoglutarate-dependent ethylene/succinate-forming enzyme [Cordyceps militaris CM01]
CM_1112	238	611	788	5966	1547	5593	4.114414	11.926433	14.188252	112.760506	31.039049	109.285149	3.39654116329939	2.20900527802387e-08	1.18880031169055e-06	up	--	--	--	--|1e-174|cmt:CCM_00548|hypothetical protein	--	--	--	--	XP_006665771.1 hypothetical protein CCM_00548 [Cordyceps militaris CM01]
CM_0689	4326	7195	9008	14978	10199	10482	42.768997	80.350464	92.683853	161.787216	116.994522	117.046593	1.19171010657801	0.00132884947744211	0.012594480270008	up	--	--	Biological Process: flocculation (GO:0000128);; Biological Process: invasive growth in response to glucose limitation (GO:0001403);; Cellular Component: extracellular region (GO:0005576);; Cellular Component: cell wall (GO:0005618);; Cellular Component: plasma membrane (GO:0005886);; Cellular Component: cellular bud neck (GO:0005935);; Biological Process: pseudohyphal growth (GO:0007124);; Biolog…	--|0.0|cmt:CCM_01849|hypothetical protein	--	--	--	Flocculation protein FLO11 OS=Saccharomyces cerevisiae (strain ATCC 204508 / S288c) OX=559292 GN=FLO11 PE=1 SV=2	XP_006667066.1 hypothetical protein CCM_01849 [Cordyceps militaris CM01]
CM_3118	4432	4898	4066	18251	9078	15962	66.927742	83.540535	63.88871	301.08606	159.050018	272.216248	2.10415857258893	1.71353249440895e-10	1.58866517600449e-08	up	--	--	Biological Process: flocculation (GO:0000128);; Cellular Component: anchored component of external side of plasma membrane (GO:0031362);;	--|0.0|cmt:CCM_04876|hypothetical protein	--	--	Protein of unknown function (DUF3237)	Putative GPI-anchored protein pfl2 OS=Schizosaccharomyces pombe (strain 972 / ATCC 24843) OX=284812 GN=pfl2 PE=2 SV=3	XP_006670085.1 hypothetical protein CCM_04876 [Cordyceps militaris CM01]
CM_0883	5380	2045	3584	17761	8310	16996	61.209919	26.273039	42.428211	220.755463	109.69368	218.382187	2.39728274730363	4.56818255267482e-08	2.26330483720884e-06	up	--	--	Cellular Component: mitochondrion (GO:0005739);;	--|0.0|cmt:CCM_00314|hypothetical protein	--	--	--	Uncharacterized serine-rich protein C1E8.05 OS=Schizosaccharomyces pombe (strain 972 / ATCC 24843) OX=284812 GN=SPBC1E8.05 PE=2 SV=1	XP_006665537.1 hypothetical protein CCM_00314 [Cordyceps militaris CM01]
CM_6122	1771	615	842	282	373	365	16.198799	6.345018	8.0143	2.812799	3.954595	3.767679	-1.24411789782489	0.0019241666400858	0.0167764398675637	down	--	--	Biological Process: flocculation (GO:0000128);; Biological Process: invasive growth in response to glucose limitation (GO:0001403);; Cellular Component: extracellular region (GO:0005576);; Cellular Component: cell wall (GO:0005618);; Cellular Component: plasma membrane (GO:0005886);; Cellular Component: cellular bud neck (GO:0005935);; Biological Process: pseudohyphal growth (GO:0007124);; Biolog…	--|0.0|cmt:CCM_06489|hypothetical protein	--	--	--	Flocculation protein FLO11 OS=Saccharomyces cerevisiae (strain ATCC 204508 / S288c) OX=559292 GN=FLO11 PE=1 SV=2	XP_006671693.1 RNA recognition, RNP-1 [Cordyceps militaris CM01]
CM_8049	1233	1319	2054	8514	4930	6953	18.15357	21.935797	31.470886	136.969116	84.22287	115.625862	2.54918541282233	3.65331481115254e-13	6.21993452575135e-11	up	--	--	Biological Process: flocculation (GO:0000128);; Biological Process: invasive growth in response to glucose limitation (GO:0001403);; Cellular Component: extracellular region (GO:0005576);; Cellular Component: cell wall (GO:0005618);; Cellular Component: plasma membrane (GO:0005886);; Cellular Component: cellular bud neck (GO:0005935);; Biological Process: pseudohyphal growth (GO:0007124);; Biolog…	--|0.0|cmt:CCM_09271|hypothetical protein	--	--	--	Flocculation protein FLO11 OS=Saccharomyces cerevisiae (strain ATCC 204508 / S288c) OX=559292 GN=FLO11 PE=1 SV=2	XP_006674468.1 hypothetical protein CCM_09271 [Cordyceps militaris CM01]
CM_5058	20405	14113	27437	60105	46173	45076	142.898361	111.6362	199.95253	459.829193	375.157349	356.51178	1.69432984834057	1.46969833209443e-07	6.5223958207262e-06	up	--	--	Biological Process: flocculation (GO:0000128);; Biological Process: invasive growth in response to glucose limitation (GO:0001403);; Cellular Component: extracellular region (GO:0005576);; Cellular Component: cell wall (GO:0005618);; Cellular Component: plasma membrane (GO:0005886);; Cellular Component: cellular bud neck (GO:0005935);; Biological Process: pseudohyphal growth (GO:0007124);; Biolog…	--|1e-172|cmt:CCM_05728|hypothetical protein	[S]	Function unknown	Uncharacterised conserved protein (DUF2156);; 2OG-Fe(II) oxygenase superfamily;; 2OG-Fe(II) oxygenase superfamily	Flocculation protein FLO11 OS=Saccharomyces cerevisiae (strain ATCC 204508 / S288c) OX=559292 GN=FLO11 PE=1 SV=2	XP_006670935.1 Oxoglutarate/iron-dependent oxygenase [Cordyceps militaris CM01]
CM_0026	379	552	529	148	171	156	11.149851	18.361635	16.210621	4.7324	5.820556	5.17357	-1.2317008605884	9.20167441953572e-06	0.00022093456221675	down	--	--	--	--|1e-92|cmt:CCM_01182|hypothetical protein	--	--	--	--	XP_006666402.1 Cystathionine beta-synthase, core [Cordyceps militaris CM01]
CM_0568	741	1203	704	179	313	294	6.015891	11.040368	5.949233	1.580916	2.945602	2.690973	-1.37090603589466	7.71699428175104e-05	0.00127671262286779	down	[HC]	--	Molecular Function: monooxygenase activity (GO:0004497);; Molecular Function: FAD binding (GO:0071949);;	--|0.0|cmt:CCM_01729|hypothetical protein	[HC]	--	FAD binding domain;; Pyridine nucleotide-disulphide oxidoreductase	Aromatic hydroxylase fmpF OS=Neosartorya fumigata (strain ATCC MYA-4609 / Af293 / CBS 101355 / FGSC A1100) OX=330879 GN=fmpF PE=2 SV=1	XP_006666947.1 monooxygenase, putative [Cordyceps militaris CM01]
CM_6153	1055	846	885	266	447	293	10.163632	9.198769	8.873677	2.795747	4.986323	3.183812	-1.07457752622364	3.27056498811977e-05	0.000627573166982655	down	--	--	Biological Process: flocculation (GO:0000128);; Biological Process: invasive growth in response to glucose limitation (GO:0001403);; Cellular Component: extracellular region (GO:0005576);; Cellular Component: cell wall (GO:0005618);; Cellular Component: plasma membrane (GO:0005886);; Cellular Component: cellular bud neck (GO:0005935);; Biological Process: pseudohyphal growth (GO:0007124);; Biolog…	--|0.0|cmt:CCM_07191|hypothetical protein	[WV]	--	--	Flocculation protein FLO11 OS=Saccharomyces cerevisiae (strain ATCC 204508 / S288c) OX=559292 GN=FLO11 PE=1 SV=2	XP_006672392.1 hypothetical protein CCM_07191 [Cordyceps militaris CM01]
CM_5829	4469	5137	6025	11827	6168	8545	19.250994	24.995966	27.00787	55.657349	30.823551	41.572891	1.17187520975142	0.000455989144197834	0.00529105619116297	up	--	--	Cellular Component: integral component of membrane (GO:0016021);;	--|0.0|cmt:CCM_06871|hypothetical protein	--	--	Protein of unknown function (DUF1765)	UPF0592 membrane protein C7D4.03c OS=Schizosaccharomyces pombe (strain 972 / ATCC 24843) OX=284812 GN=SPAC7D4.03c PE=3 SV=1	XP_006672072.1 protein family UPF0592 [Cordyceps militaris CM01]
CM_6071	6608	3638	3410	11822	7436	8876	45.209938	28.111073	24.274405	88.352158	59.02153	68.578171	1.47120259216312	1.6436607382434e-05	0.000357935794253748	up	--	--	Molecular Function: RNA polymerase II proximal promoter sequence-specific DNA binding (GO:0000978);; Molecular Function: transcription factor activity, RNA polymerase II proximal promoter sequence-specific DNA binding (GO:0000982);; Cellular Component: nucleus (GO:0005634);; Biological Process: transcription, DNA-templated (GO:0006351);; Biological Process: regulation of transcription by RNA poly…	--|0.0|cmt:CCM_07110|hypothetical protein	--	--	Fungal specific transcription factor domain	Uncharacterized transcriptional regulatory protein C11D3.07c OS=Schizosaccharomyces pombe (strain 972 / ATCC 24843) OX=284812 GN=SPAC11D3.07c PE=4 SV=3	ATY62345.1 C6 transcription factor [Cordyceps militaris]
CM_2866	2112	2593	3614	8772	4664	8978	25.339682	35.147259	45.132965	115.011635	64.937325	121.692665	1.82888599182475	1.17063724541567e-06	3.87344422829411e-05	up	--	--	Cellular Component: mitochondrial inner membrane (GO:0005743);; Biological Process: protein transport (GO:0015031);; Cellular Component: integral component of membrane (GO:0016021);; Molecular Function: oxidoreductase activity (GO:0016491);;	K17782|0.0|cmt:CCM_02874|K17782 MIA40; mitochondrial intermembrane space import and assembly protein 40	[S]	Function unknown	--	Mitochondrial intermembrane space import and assembly protein 40 OS=Gibberella zeae (strain PH-1 / ATCC MYA-4620 / FGSC 9075 / NRRL 31084) OX=229533 GN=MIA40 PE=3 SV=2	XP_006668089.1 mitochondrial intermembrane space protein Mia40 [Cordyceps militaris CM01]
CM_2822	336	171	221	335	373	538	4.424533	2.53822	3.031656	4.8181	5.697803	8.004907	1.18319542731111	0.000436190212304018	0.00510560643501854	up	[R]	General function prediction only	Molecular Function: RNA binding (GO:0003723);; Cellular Component: U2-type spliceosomal complex (GO:0005684);; Cellular Component: cytoplasm (GO:0005737);; Biological Process: mRNA processing (GO:0006397);; Biological Process: RNA splicing (GO:0008380);;	--|0.0|cmt:CCM_02822|hypothetical protein	[A]	RNA processing and modification	alpha/beta hydrolase fold;; Serine aminopeptidase, S33;; Alpha/beta hydrolase family	Pre-mRNA-splicing factor CWC22 OS=Magnaporthe oryzae (strain 70-15 / ATCC MYA-4617 / FGSC 8958) OX=242507 GN=CWC22 PE=3 SV=1	XP_006668037.1 alpha/beta hydrolase fold-1 [Cordyceps militaris CM01]
CM_4696	14039	17071	33907	106793	77421	85197	50.609535	69.508316	127.196686	420.567047	323.806732	346.859222	2.44344839488052	1.42778018546858e-09	1.03641346176185e-07	up	--	--	Molecular Function: RNA binding (GO:0003723);; Molecular Function: endonuclease activity (GO:0004519);; Cellular Component: cytoplasm (GO:0005737);; Cellular Component: mitochondrion (GO:0005739);; Biological Process: translation (GO:0006412);; Biological Process: regulation of translation (GO:0006417);; Biological Process: RNA modification (GO:0009451);; Cellular Component: integral component of…	--|0.0|cmt:CCM_05379|hypothetical protein	[R]	General function prediction only	PPR repeat family;; Pentatricopeptide repeat domain;; PPR repeat;; PPR repeat;; Pentacotripeptide-repeat region of PRORP	Pentatricopeptide repeat-containing protein 5, mitochondrial OS=Schizosaccharomyces pombe (strain 972 / ATCC 24843) OX=284812 GN=ppr5 PE=4 SV=2	XP_006670586.1 pentatricopeptide repeat protein [Cordyceps militaris CM01]
CM_7013	8427	2972	3505	10644	5928	12002	125.422882	49.955357	54.284599	173.067307	102.371971	201.753998	1.37341578148562	0.00264877025816105	0.0210552501675892	up	[R]	General function prediction only	Biological Process: posttranslational protein targeting to endoplasmic reticulum membrane (GO:0006620);; Biological Process: response to heat (GO:0009408);; Molecular Function: protein-containing complex scaffold activity (GO:0032947);; Cellular Component: TRC complex (GO:0072380);;	K09561|0.0|cmt:CCM_07379|K09561 STUB1; STIP1 homology and U-box containing protein 1 [EC:2.3.2.27]	[O]	Posttranslational modification, protein turnover, chaperones	U-box domain;; Tetratricopeptide repeat	Small glutamine-rich tetratricopeptide repeat-containing protein 2 OS=Saccharomyces cerevisiae (strain ATCC 204508 / S288c) OX=559292 GN=SGT2 PE=1 SV=1	XP_006672583.1 U-box domain containing protein [Cordyceps militaris CM01]
CM_0943	2230	4437	8549	996	966	799	16.800707	37.767345	67.046867	8.193332	8.438624	6.794663	-2.08334347456247	1.95846997870833e-05	0.000408296102477342	down	[GEPR]	--	Cellular Component: endoplasmic reticulum (GO:0005783);; Cellular Component: integral component of membrane (GO:0016021);; Molecular Function: cysteine transmembrane transporter activity (GO:0033229);; Biological Process: cysteine transmembrane transport (GO:1903712);;	--|0.0|cmt:CCM_00375|hypothetical protein	[G]	Carbohydrate transport and metabolism	Major Facilitator Superfamily	Uncharacterized transporter PB10D8.01 OS=Schizosaccharomyces pombe (strain 972 / ATCC 24843) OX=284812 GN=SPBPB10D8.01 PE=3 SV=1	XP_006665598.1 putative allantoate permease of the major facilitator superfamily [Cordyceps militaris CM01]
CM_5440	2468	830	1092	3544	2653	3971	19.048275	7.236169	8.77083	29.885132	23.752899	34.611374	1.64166718129807	9.39653026341463e-05	0.00150666283196258	up	--	--	Molecular Function: ATP binding (GO:0005524);; Biological Process: metabolic process (GO:0008152);; Molecular Function: ligase activity (GO:0016874);;	--|0.0|cmt:CCM_06131|hypothetical protein	[I]	Lipid transport and metabolism	AMP-binding enzyme;; AMP-binding enzyme C-terminal domain	Acyl-CoA ligase azaF OS=Aspergillus niger (strain ATCC 1015 / CBS 113.46 / FGSC A1144 / LSHB Ac4 / NCTC 3858a / NRRL 328 / USDA 3528.7) OX=380704 GN=azaF PE=2 SV=1	ATY58782.1 4-coumarate-ligase 2 [Cordyceps militaris]
CM_2194	320	2759	5124	268	427	289	2.804803	27.357922	46.811474	2.568815	4.342415	2.856392	-2.70452853901065	0.000372824908829742	0.00456954508675616	down	--	--	Molecular Function: serine-type carboxypeptidase activity (GO:0004185);; Cellular Component: vacuole (GO:0005773);;	--|0.0|cmt:CCM_02146|hypothetical protein	[OE]	--	Serine carboxypeptidase	Carboxypeptidase Y homolog A OS=Nectria haematococca (strain 77-13-4 / ATCC MYA-4622 / FGSC 9596 / MPVI) OX=660122 GN=CPYA PE=3 SV=1	XP_006667362.1 carboxypeptidase Y [Cordyceps militaris CM01]
CM_6355	1701	1175	2520	473	491	397	42.027134	32.794033	64.818398	12.769396	14.071027	11.072272	-1.59007062028136	3.03663894148264e-06	8.74925755324413e-05	down	--	--	Cellular Component: nuclear pore (GO:0005643);; Biological Process: protein transport (GO:0015031);; Molecular Function: structural constituent of nuclear pore (GO:0017056);; Cellular Component: nuclear membrane (GO:0031965);; Biological Process: mRNA transport (GO:0051028);;	--|1e-129|cmt:CCM_07497|hypothetical protein	--	--	--	Nucleoporin NSP1 OS=Chaetomium thermophilum (strain DSM 1495 / CBS 144.50 / IMI 039719) OX=759272 GN=NSP1 PE=1 SV=1	XP_006672701.1 hypothetical protein CCM_07497 [Cordyceps militaris CM01]
CM_4288	1686	1356	822	437	674	341	13.434071	12.2088	6.815892	3.799395	6.22684	3.062028	-1.00659014218162	0.00615198007337146	0.0388188284414086	down	--	--	--	--|0.0|cmt:CCM_06175|hypothetical protein	--	--	--	--	XP_006671379.1 hypothetical protein CCM_06175 [Cordyceps militaris CM01]
CM_0082	1609	2211	2714	5712	3397	3961	18.979113	29.456417	33.311657	73.60759	46.484764	52.765701	1.40201653373733	5.64272212563226e-05	0.00098030519451615	up	--	--	Cellular Component: extracellular region (GO:0005576);; Cellular Component: cell surface (GO:0009986);;	--|0.0|cmt:CCM_01252|hypothetical protein	[WV]	--	Whi5 like	Uncharacterized protein PB18E9.04c OS=Schizosaccharomyces pombe (strain 972 / ATCC 24843) OX=284812 GN=SPAPB18E9.04c PE=3 SV=1	XP_006666471.1 cyclin-dependent kinase [Cordyceps militaris CM01]
CM_7576	6050	4979	5963	1762	1221	1199	123.147743	114.483429	126.314728	39.173401	28.820755	27.554665	-1.61041713158313	9.8865737249784e-10	7.66668579823989e-08	down	--	--	Biological Process: agglutination involved in conjugation with cellular fusion (GO:0000752);; Cellular Component: extracellular region (GO:0005576);; Cellular Component: fungal-type cell wall (GO:0009277);; Cellular Component: anchored component of membrane (GO:0031225);; Molecular Function: cell adhesion molecule binding (GO:0050839);;	--|1e-140|cmt:CCM_08295|hypothetical protein	--	--	Caleosin related protein	A-agglutinin anchorage subunit OS=Saccharomyces cerevisiae (strain ATCC 204508 / S288c) OX=559292 GN=AGA1 PE=1 SV=1	XP_006673497.1 caleosin domain containing protein [Cordyceps militaris CM01]
CM_3861	28442	10225	44641	85568	56666	40905	459.600037	186.623535	750.659424	1510.503174	1062.346313	746.483276	1.55014069000279	0.00395588092326602	0.0281053634032344	up	--	--	Biological Process: flocculation (GO:0000128);; Biological Process: invasive growth in response to glucose limitation (GO:0001403);; Cellular Component: extracellular region (GO:0005576);; Cellular Component: cell wall (GO:0005618);; Cellular Component: plasma membrane (GO:0005886);; Cellular Component: cellular bud neck (GO:0005935);; Biological Process: pseudohyphal growth (GO:0007124);; Biolog…	--|0.0|cmt:CCM_04422|hypothetical protein	[WV]	--	Calcipressin	Flocculation protein FLO11 OS=Saccharomyces cerevisiae (strain ATCC 204508 / S288c) OX=559292 GN=FLO11 PE=1 SV=2	XP_006669633.1 calcineurin binding protein, putative [Cordyceps militaris CM01]
CM_7557	14001	24153	26933	59931	37043	48160	81.893913	159.570618	163.933304	382.944885	251.378143	318.13327	1.5527426196526	2.0742313046598e-05	0.000426881361249107	up	--	--	--	--|0.0|cmt:CCM_08796|hypothetical protein	--	--	Protein of unknown function (DUF3176)	--	XP_006673995.1 hypothetical protein CCM_08796 [Cordyceps militaris CM01]
CM_5183	0	0	0	18	22	31	0.0	0.0	0.0	0.303806	0.379702	0.541842	7.40053571486969	2.6217721937721e-07	1.09017665396406e-05	up	[M]	Cell wall/membrane/envelope biogenesis	Molecular Function: oxidoreductase activity, acting on NAD(P)H, oxygen as acceptor (GO:0050664);;	--|0.0|cmt:CCM_05867|hypothetical protein	[Q]	Secondary metabolites biosynthesis, transport and catabolism	short chain dehydrogenase;; Enoyl-(Acyl carrier protein) reductase;; KR domain;; NAD dependent epimerase/dehydratase family	Benzil reductase ((S)-benzoin forming) IRC24 OS=Saccharomyces cerevisiae (strain ATCC 204508 / S288c) OX=559292 GN=IRC24 PE=1 SV=1	XP_006671074.1 oxidoreductase, short-chain dehydrogenase/reductase family [Cordyceps militaris CM01]
YCC_newGene_1160	2243	318	401	88	180	214	20.115021	3.229402	3.746734	0.8667549999999999	1.871995	2.171683	-2.18608628137712	0.0019718241239803	0.0170237993196975	down	--	--	--	--|1e-14|maj:MAA_06125|hypothetical protein	--	--	--	--	PQK17994.1 hypothetical protein BB8028_0009g01890 [Beauveria bassiana]
CM_2473	6379	4500	4785	9894	7659	6482	66.894699	53.297085	52.214115	113.34861	93.182198	76.766418	1.03453553186024	0.000106185048380366	0.0016739339950063	up	--	--	Cellular Component: plasma membrane (GO:0005886);; Cellular Component: anchored component of membrane (GO:0031225);;	--|0.0|cmt:CCM_02431|hypothetical protein	--	--	--	Predicted GPI-anchored protein 58 OS=Candida albicans (strain SC5314 / ATCC MYA-2876) OX=237561 GN=PGA58 PE=1 SV=1	XP_006667646.1 hypothetical protein CCM_02431 [Cordyceps militaris CM01]
CM_5854	2813	2680	5230	10823	6554	7981	18.990053	20.441357	36.749199	79.837555	51.33971	60.857758	1.64376479202834	1.79192573838965e-05	0.000382223066384525	up	--	--	Biological Process: flocculation (GO:0000128);; Biological Process: invasive growth in response to glucose limitation (GO:0001403);; Cellular Component: extracellular region (GO:0005576);; Cellular Component: cell wall (GO:0005618);; Cellular Component: plasma membrane (GO:0005886);; Cellular Component: cellular bud neck (GO:0005935);; Biological Process: pseudohyphal growth (GO:0007124);; Biolog…	--|0.0|cmt:CCM_06896|hypothetical protein	--	--	Bacterial low temperature requirement A protein (LtrA)	Flocculation protein FLO11 OS=Saccharomyces cerevisiae (strain ATCC 204508 / S288c) OX=559292 GN=FLO11 PE=1 SV=2	XP_006672097.1 hypothetical protein CCM_06896 [Cordyceps militaris CM01]
CM_2524	531	2869	7079	247	368	351	6.385021	38.999298	88.66996	3.244735	5.139216	4.763553	-3.08395229956143	2.41773126669401e-05	0.000487923180631954	down	--	--	Biological Process: polysaccharide catabolic process (GO:0000272);; Molecular Function: chitinase activity (GO:0004568);; Cellular Component: extracellular region (GO:0005576);; Cellular Component: cell wall (GO:0005618);; Cellular Component: plasma membrane (GO:0005886);; Biological Process: chitin catabolic process (GO:0006032);; Molecular Function: chitin binding (GO:0008061);; Cellular Compon…	--|0.0|cmt:CCM_01988|hypothetical protein	[A]	RNA processing and modification	--	Endochitinase A OS=Aspergillus niger (strain CBS 513.88 / FGSC A1513) OX=425011 GN=ctcA PE=2 SV=1	XP_006667205.1 hypothetical protein CCM_01988 [Cordyceps militaris CM01]
CM_5041	66153	62304	50147	20702	26763	19652	497.698456	529.455139	392.600128	170.14267	233.59903	166.975266	-1.01223132264785	7.91533257109344e-07	2.83981510328425e-05	down	[R]	General function prediction only	Cellular Component: nucleus (GO:0005634);; Cellular Component: mitochondrion (GO:0005739);; Cellular Component: mitochondrial outer membrane (GO:0005741);; Cellular Component: cytosol (GO:0005829);; Biological Process: apoptotic process (GO:0006915);; Molecular Function: oxidoreductase activity, acting on a sulfur group of donors, NAD(P) as acceptor (GO:0016668);; Biological Process: cell redox h…	--|0.0|cmt:CCM_05712|hypothetical protein	[R]	General function prediction only	Pyridine nucleotide-disulphide oxidoreductase;; Pyridine nucleotide-disulphide oxidoreductase;; Rieske [2Fe-2S] domain;; Reductase C-terminal	Apoptosis-inducing factor 1 OS=Schizosaccharomyces pombe (strain 972 / ATCC 24843) OX=284812 GN=aif1 PE=3 SV=3	XP_006670919.1 AIF-like mitochondrial oxidoreductase (Nfrl), putative [Cordyceps militaris CM01]
CM_6944	1877	3627	2662	711	784	663	9.691098	21.159603	14.306199	4.008009	4.698174	3.866606	-1.53339316839826	1.35444918909752e-06	4.38860283969177e-05	down	[M]	Cell wall/membrane/envelope biogenesis	Biological Process: flocculation (GO:0000128);; Biological Process: invasive growth in response to glucose limitation (GO:0001403);; Cellular Component: extracellular region (GO:0005576);; Cellular Component: cell wall (GO:0005618);; Cellular Component: plasma membrane (GO:0005886);; Cellular Component: cellular bud neck (GO:0005935);; Biological Process: pseudohyphal growth (GO:0007124);; Biolog…	--|0.0|cmt:CCM_08094|hypothetical protein	--	--	UDP-glucose/GDP-mannose dehydrogenase family, central domain;; UDP-glucose/GDP-mannose dehydrogenase family, NAD binding domain;; NAD binding domain of 6-phosphogluconate dehydrogenase	Flocculation protein FLO11 OS=Saccharomyces cerevisiae (strain ATCC 204508 / S288c) OX=559292 GN=FLO11 PE=1 SV=2	ATY64954.1 UDP-glucose dehydrogenase UDP-mannac [Cordyceps militaris]
CM_1039	38468	9967	12848	64906	32596	60008	562.511047	164.626114	195.501572	1036.840332	552.996765	991.005127	1.80805965493559	0.000590582317252075	0.00653689458480902	up	--	--	Biological Process: polysaccharide catabolic process (GO:0000272);; Molecular Function: chitinase activity (GO:0004568);; Cellular Component: extracellular region (GO:0005576);; Cellular Component: cell wall (GO:0005618);; Cellular Component: plasma membrane (GO:0005886);; Biological Process: chitin catabolic process (GO:0006032);; Molecular Function: chitin binding (GO:0008061);; Cellular Compon…	K09983|1e-115|cmt:CCM_00471|K09983 K09983; uncharacterized protein	[WV]	--	Domain of unknown function (DUF1993);; MIOREX complex component 7	Endochitinase A OS=Emericella nidulans (strain FGSC A4 / ATCC 38163 / CBS 112.46 / NRRL 194 / M139) OX=227321 GN=chiA PE=1 SV=1	XP_006665694.1 hypothetical protein CCM_00471 [Cordyceps militaris CM01]
CM_7420	1521	931	695	290	428	443	42.099781	29.0993	20.002567	8.759399	13.730344	13.848217	-1.03079204821567	0.00222918524152341	0.0186355910896302	down	--	--	--	--|1e-103|cmt:CCM_08281|hypothetical protein	--	--	--	--	XP_006673483.1 hypothetical protein CCM_08281 [Cordyceps militaris CM01]
CM_2256	1717	1441	2349	647	799	584	11.209815	10.622336	15.956532	4.610959	6.046274	4.30146	-1.04652599268882	0.000190935925213931	0.00268054573268853	down	--	--	Cellular Component: extracellular region (GO:0005576);;	--|0.0|cmt:CCM_02210|hypothetical protein	--	--	Glyoxal oxidase N-terminus;; Domain of unknown function (DUF1929);; WSC domain	WSC domain-containing protein ARB_07867 OS=Arthroderma benhamiae (strain ATCC MYA-4681 / CBS 112371) OX=663331 GN=ARB_07867 PE=1 SV=1	XP_006667425.1 copper radical oxidase [Cordyceps militaris CM01]
CM_7792	573	1136	1307	330	409	315	21.419216	47.985592	50.851803	13.459364	17.725731	13.291836	-1.13776634565825	0.00286301841794241	0.0222853736206257	down	--	--	Cellular Component: plasma membrane (GO:0005886);; Cellular Component: integral component of membrane (GO:0016021);; Biological Process: transmembrane transport (GO:0055085);;	--|5e-71|cmt:CCM_09032|hypothetical protein	--	--	--	Aspyridones efflux protein apdF OS=Emericella nidulans (strain FGSC A4 / ATCC 38163 / CBS 112.46 / NRRL 194 / M139) OX=227321 GN=apdF PE=2 SV=1	XP_006674230.1 monocarboxylate transporter, putative [Cordyceps militaris CM01]
CM_5026	693	2103	1961	399	535	259	5.842033	20.043108	17.22176	3.672204	5.236811	2.461415	-1.6206843226531	0.00106199779887169	0.0104789751197413	down	[E]	Amino acid transport and metabolism	Biological Process: sporocarp development involved in asexual reproduction (GO:0000905);; Biological Process: autolysis (GO:0001896);; Cellular Component: cytoplasm (GO:0005737);; Biological Process: nitrogen compound metabolic process (GO:0006807);; Biological Process: regulation of sterigmatocystin biosynthetic process (GO:0010913);; Biological Process: positive regulation of sterigmatocystin b…	K01915|0.0|cmt:CCM_05697|K01915 glnA; glutamine synthetase [EC:6.3.1.2]	[E]	Amino acid transport and metabolism	Glutamine synthetase, catalytic domain	Protein fluG OS=Emericella nidulans (strain FGSC A4 / ATCC 38163 / CBS 112.46 / NRRL 194 / M139) OX=227321 GN=fluG PE=1 SV=1	XP_006670904.1 glutamine synthetase [Cordyceps militaris CM01]
CM_1108	8564	15163	11768	16307	16824	28620	82.708748	165.404221	118.271866	172.043015	188.51149	312.162048	1.18189002059049	0.000713580048157443	0.00766804665722315	up	--	--	Cellular Component: nucleoplasm (GO:0005654);; Cellular Component: nucleolus (GO:0005730);; Biological Process: protein targeting (GO:0006605);; Biological Process: nucleocytoplasmic transport (GO:0006913);;	--|0.0|cmt:CCM_00543|hypothetical protein	--	--	WKF domain	LisH domain-containing protein C1711.05 OS=Schizosaccharomyces pombe (strain 972 / ATCC 24843) OX=284812 GN=SPBC1711.05 PE=4 SV=1	XP_006665766.1 hypothetical protein CCM_00543 [Cordyceps militaris CM01]
CM_1021	54005	16725	18153	8290	10708	7767	263.237061	92.081024	92.076874	44.141308	60.554203	42.751492	-1.30349690314911	0.00396020474195284	0.0281147514811573	down	[C]	Energy production and conversion	Molecular Function: aldehyde dehydrogenase (NAD) activity (GO:0004029);; Biological Process: ethanol catabolic process (GO:0006068);;	--|0.0|cmt:CCM_00452|hypothetical protein	[C]	Energy production and conversion	Aldehyde dehydrogenase family;; Alcohol dehydrogenase GroES-like domain;; Zinc-binding dehydrogenase;; Zinc-binding dehydrogenase	Aldehyde dehydrogenase OS=Agaricus bisporus OX=5341 GN=aldA PE=3 SV=1	ATY65621.1 aldehyde dehydrogenase X [Cordyceps militaris]
CM_5589	11856	7736	12540	19332	15001	19399	529.390564	390.158844	582.695557	943.027527	777.137146	978.316528	1.14907395934686	2.44350641736389e-05	0.000492064389079473	up	--	--	Molecular Function: calcium-dependent cysteine-type endopeptidase activity (GO:0004198);; Cellular Component: nucleus (GO:0005634);; Cellular Component: cytosol (GO:0005829);; Biological Process: protein quality control for misfolded or incompletely synthesized proteins (GO:0006515);; Biological Process: apoptotic process (GO:0006915);;	--|3e-57|cmt:CCM_06627|hypothetical protein	--	--	--	Metacaspase-1 OS=Meyerozyma guilliermondii (strain ATCC 6260 / CBS 566 / DSM 6381 / JCM 1539 / NBRC 10279 / NRRL Y-324) OX=294746 GN=MCA1 PE=3 SV=2	XP_006671831.1 hypothetical protein CCM_06627 [Cordyceps militaris CM01]
CM_1557	1001	1284	1209	330	414	435	11.446719	16.582888	14.388392	4.115911	5.483976	5.616973	-1.17908031093209	2.84854284124649e-07	1.16399895271041e-05	down	--	--	Cellular Component: endoplasmic reticulum (GO:0005783);; Cellular Component: Golgi apparatus (GO:0005794);; Cellular Component: integral component of membrane (GO:0016021);; Molecular Function: phosphoenolpyruvate transmembrane transporter activity (GO:0089721);; Biological Process: phosphoenolpyruvate transmembrane import into Golgi lumen (GO:1990536);;	--|0.0|cmt:CCM_01038|hypothetical protein	[GE]	--	Triose-phosphate Transporter family;; UAA transporter family	Putative transporter C83.11 OS=Schizosaccharomyces pombe (strain 972 / ATCC 24843) OX=284812 GN=SPBC83.11 PE=1 SV=2	ATY63179.1 hypothetical protein A9K55_008441, partial [Cordyceps militaris]
CM_2894	21496	14732	12744	33155	24813	38020	213.055527	164.919815	131.44162	358.98465	285.329376	425.57962	1.38623959593818	1.00803069031399e-06	3.48309940372702e-05	up	--	--	Biological Process: flocculation (GO:0000128);; Biological Process: invasive growth in response to glucose limitation (GO:0001403);; Cellular Component: extracellular region (GO:0005576);; Cellular Component: cell wall (GO:0005618);; Cellular Component: plasma membrane (GO:0005886);; Cellular Component: cellular bud neck (GO:0005935);; Biological Process: pseudohyphal growth (GO:0007124);; Biolog…	--|0.0|cmt:CCM_02903|hypothetical protein	--	--	--	Flocculation protein FLO11 OS=Saccharomyces cerevisiae (strain ATCC 204508 / S288c) OX=559292 GN=FLO11 PE=1 SV=2	XP_006668118.1 hypothetical protein CCM_02903 [Cordyceps militaris CM01]
CM_0465	4194	4082	5946	16594	11741	12169	54.771328	60.201607	80.799469	236.739059	177.882828	179.475327	1.9136016362431	7.28975706403487e-11	7.33992313415296e-09	up	--	--	Molecular Function: hydrolase activity, hydrolyzing O-glycosyl compounds (GO:0004553);; Cellular Component: extracellular region (GO:0005576);; Cellular Component: endoplasmic reticulum (GO:0005783);; Cellular Component: Golgi apparatus (GO:0005794);; Cellular Component: fungal-type cell wall (GO:0009277);; Cellular Component: external side of cell wall (GO:0010339);; Biological Process: extracel…	--|0.0|cmt:CCM_01628|hypothetical protein	--	--	Glycosyl hydrolase catalytic core	Alkali-sensitive linkage protein 1 OS=Schizosaccharomyces pombe (strain 972 / ATCC 24843) OX=284812 GN=asl1 PE=1 SV=1	ATY65191.1 Glycoside hydrolase [Cordyceps militaris]
CM_1006	14824	3931	10479	67857	36103	32543	63.532078	19.026157	46.735249	317.69696	179.515106	157.513855	2.66170547788603	1.87941724018277e-07	8.22376777433245e-06	up	--	--	Cellular Component: endoplasmic reticulum (GO:0005783);; Cellular Component: anchored component of external side of plasma membrane (GO:0031362);;	--|0.0|cmt:CCM_00436|hypothetical protein	--	--	Heterokaryon incompatibility protein (HET);; Ankyrin repeats (3 copies);; Ankyrin repeats (many copies);; Ankyrin repeat;; Ankyrin repeats (many copies);; Ankyrin repeat	Uncharacterized serine-rich protein C215.13 OS=Schizosaccharomyces pombe (strain 972 / ATCC 24843) OX=284812 GN=SPBC215.13 PE=1 SV=1	XP_006665659.1 ankyrin and HET domain protein [Cordyceps militaris CM01]
CM_2186	6109	7998	5629	1500	2518	1755	49.544949	73.272736	47.505241	13.284474	23.686409	16.075951	-1.38677404524806	4.91622061250472e-07	1.9101862993981e-05	down	[GEPR]	--	Biological Process: carbohydrate transport (GO:0008643);; Cellular Component: integral component of membrane (GO:0016021);; Molecular Function: transmembrane transporter activity (GO:0022891);;	--|0.0|cmt:CCM_02140|hypothetical protein	[R]	General function prediction only	Sugar (and other) transporter;; Major Facilitator Superfamily	High-affinity glucose transporter OS=Kluyveromyces lactis (strain ATCC 8585 / CBS 2359 / DSM 70799 / NBRC 1267 / NRRL Y-1140 / WM37) OX=284590 GN=HGT1 PE=3 SV=1	ATY60477.1 Sugar inositol transporter [Cordyceps militaris]
CM_4882	3144	4178	2605	1107	1256	1412	29.332041	44.040722	25.29146	11.281373	13.592132	14.873268	-1.00103873795833	8.62287876963331e-05	0.00139938711956406	down	[J]	Translation, ribosomal structure and biogenesis	--	--|3e-08|plj:VFPFJ_05196|hypothetical protein	--	--	--	--	ATY59732.1 hypothetical protein A9K55_002936 [Cordyceps militaris]
CM_3462	1793	2757	2981	7203	4793	5122	61.505451	106.872978	106.449562	270.043396	190.816772	198.507751	1.58339369890581	1.95607066030022e-06	5.98583191602984e-05	up	--	--	--	K00799|2e-83|cmt:CCM_03961|K00799 GST; glutathione S-transferase [EC:2.5.1.18]	--	--	MAPEG family	--	XP_006669172.1 microsomal glutathione S-transferase 3, putative [Cordyceps militaris CM01]
CM_0294	88178	30395	61564	107397	115887	125910	1458.945068	568.042297	1059.983887	1941.169067	2224.562744	2352.726318	1.36963814215724	0.000223981720110431	0.00302650047202608	up	--	--	Biological Process: flocculation (GO:0000128);; Biological Process: invasive growth in response to glucose limitation (GO:0001403);; Cellular Component: extracellular region (GO:0005576);; Cellular Component: cell wall (GO:0005618);; Cellular Component: plasma membrane (GO:0005886);; Cellular Component: cellular bud neck (GO:0005935);; Biological Process: pseudohyphal growth (GO:0007124);; Biolog…	--|0.0|cmt:CCM_01457|hypothetical protein	[WV]	--	--	Flocculation protein FLO11 OS=Saccharomyces cerevisiae (strain ATCC 204508 / S288c) OX=559292 GN=FLO11 PE=1 SV=2	XP_006666676.1 hypothetical protein CCM_01457 [Cordyceps militaris CM01]
CM_2280	13140	44274	82603	133467	105653	83144	50.247772	191.236481	328.710785	557.556335	468.742065	359.072449	1.58172987662078	0.00794526886904988	0.0468414093495629	up	--	--	Cellular Component: Golgi membrane (GO:0000139);; Molecular Function: calcium-transporting ATPase activity (GO:0005388);; Molecular Function: calcium ion binding (GO:0005509);; Molecular Function: ATP binding (GO:0005524);; Cellular Component: Golgi apparatus (GO:0005794);; Biological Process: calcium ion transport (GO:0006816);; Biological Process: manganese ion transport (GO:0006828);; Biologic…	K01539|0.0|cmt:CCM_01962|K01539 ATP1A; sodium/potassium-transporting ATPase subunit alpha [EC:7.2.2.13]	[P]	Inorganic ion transport and metabolism	E1-E2 ATPase;; Cation transporting ATPase, C-terminus;; haloacid dehalogenase-like hydrolase;; Cation transport ATPase (P-type);; Cation transporter/ATPase, N-terminus;; haloacid dehalogenase-like hydrolase	Calcium-transporting ATPase 1 OS=Saccharomyces cerevisiae (strain ATCC 204508 / S288c) OX=559292 GN=PMR1 PE=1 SV=1	XP_006667179.1 H/K ATPase alpha subunit, putative [Cordyceps militaris CM01]
CM_2370	716	456	580	6262	1719	8316	8.03157	5.780517	6.772004	76.781807	22.373184	105.403976	3.63676620947298	8.58517357131349e-12	1.16509514959101e-09	up	--	--	Biological Process: flocculation (GO:0000128);; Biological Process: invasive growth in response to glucose limitation (GO:0001403);; Cellular Component: extracellular region (GO:0005576);; Cellular Component: cell wall (GO:0005618);; Cellular Component: plasma membrane (GO:0005886);; Cellular Component: cellular bud neck (GO:0005935);; Biological Process: pseudohyphal growth (GO:0007124);; Biolog…	--|0.0|cmt:CCM_02334|hypothetical protein	[A]	RNA processing and modification	NmrA-like family;; NAD(P)H-binding	Flocculation protein FLO11 OS=Saccharomyces cerevisiae (strain ATCC 204508 / S288c) OX=559292 GN=FLO11 PE=1 SV=2	XP_006667549.1 NmrA family protein [Cordyceps militaris CM01]
CM_1920	1255	1186	1433	4366	2631	4538	17.196024	18.355265	20.427334	65.364258	41.83102	70.235527	1.97969365621264	3.02954884563615e-11	3.37722564173059e-09	up	--	--	--	--|0.0|cmt:CCM_03377|hypothetical protein	[V]	Defense mechanisms	Lanthionine synthetase C-like protein	--	XP_006668591.1 Lanthionine synthetase [Cordyceps militaris CM01]
CM_1848	1579	1221	1079	440	553	454	14.191322	12.387308	10.084498	4.314058	5.761742	4.604055	-1.01866180055852	1.87137092553364e-06	5.74541552350723e-05	down	--	--	--	--|0.0|cmt:CCM_02073|hypothetical protein	--	--	--	--	ATY61124.1 hypothetical protein A9K55_006826 [Cordyceps militaris]
CM_3208	196	35	188	1355	1177	1772	1.296302	0.258298	1.292632	9.815566	9.053476	13.275235	3.77390365619223	2.24515710937863e-11	2.73034430808072e-09	up	--	--	Molecular Function: serine-type endopeptidase activity (GO:0004252);; Cellular Component: extracellular region (GO:0005576);; Cellular Component: extracellular space (GO:0005615);; Biological Process: proteolysis (GO:0006508);; Molecular Function: metal ion binding (GO:0046872);;	K01279|0.0|cmt:CCM_04961|K01279 TPP1; tripeptidyl-peptidase I [EC:3.4.14.9]	--	--	Pro-kumamolisin, activation domain;; Subtilase family	Aorsin OS=Aspergillus oryzae (strain ATCC 42149 / RIB 40) OX=510516 GN=aorO PE=1 SV=2	XP_006670169.1 protease S8 tripeptidyl peptidase I, putative [Cordyceps militaris CM01]
CM_3737	3956	5285	5132	9103	7086	7870	21.089138	31.818983	28.468819	53.012894	43.824787	47.378197	1.1416357111613	5.96764779912118e-06	0.000152672375972906	up	[KAD]	--	Molecular Function: RNA polymerase II transcription factor activity, sequence-specific DNA binding (GO:0000981);; Molecular Function: transcription factor activity, RNA polymerase II transcription factor recruiting (GO:0001135);; Cellular Component: nucleus (GO:0005634);; Cellular Component: spliceosomal complex (GO:0005681);; Cellular Component: cytoplasm (GO:0005737);; Biological Process: regul…	K12860|0.0|cmt:CCM_04280|K12860 CDC5L; pre-mRNA-splicing factor CDC5/CEF1	[AD]	--	pre-mRNA splicing factor component;; Myb-like DNA-binding domain;; Myb-like DNA-binding domain	Pre-mRNA-splicing factor cef-1 OS=Neurospora crassa (strain ATCC 24698 / 74-OR23-1A / CBS 708.71 / DSM 1257 / FGSC 987) OX=367110 GN=cef-1 PE=3 SV=1	XP_006669491.1 pre-mRNA splicing factor CEF1 [Cordyceps militaris CM01]
CM_7323	11154	10305	15245	24440	18449	25131	62.512432	65.232826	88.909256	149.630066	119.954071	159.060425	1.28982395699123	2.41204736313925e-06	7.26251173904693e-05	up	[P]	Inorganic ion transport and metabolism	Biological Process: replicative cell aging (GO:0001302);; Biological Process: age-dependent response to reactive oxygen species involved in chronological cell aging (GO:0001320);; Biological Process: age-dependent response to oxidative stress involved in chronological cell aging (GO:0001324);; Molecular Function: superoxide dismutase activity (GO:0004784);; Cellular Component: mitochondrion (GO:0…	--|0.0|cmt:CCM_08563|hypothetical protein	[P]	Inorganic ion transport and metabolism	Iron/manganese superoxide dismutases, C-terminal domain;; Iron/manganese superoxide dismutases, alpha-hairpin domain	Superoxide dismutase [Mn], mitochondrial OS=Saccharomyces cerevisiae (strain ATCC 204508 / S288c) OX=559292 GN=SOD2 PE=1 SV=1	XP_006673763.1 hypothetical protein CCM_08563 [Cordyceps militaris CM01]
CM_6910	136	1830	2272	6299	4942	9496	6.71129	102.180031	116.868622	340.152069	283.43811	530.179626	2.65381161830415	0.000664149327751731	0.00720636651803848	up	--	--	--	--|2e-45|cmt:CCM_08063|hypothetical protein	--	--	--	--	XP_006673265.1 hypothetical protein CCM_08063 [Cordyceps militaris CM01]
CM_5957	2942	1069	1765	24378	10905	21487	22.050985	9.049843	13.765036	199.626419	94.840988	181.906281	3.73072050792321	1.18927082572988e-16	5.13507010300318e-14	up	--	--	Molecular Function: RNA polymerase II transcription factor activity, sequence-specific DNA binding (GO:0000981);; Molecular Function: DNA binding (GO:0003677);; Cellular Component: nucleus (GO:0005634);; Biological Process: transcription, DNA-templated (GO:0006351);; Molecular Function: zinc ion binding (GO:0008270);;	--|0.0|cmt:CCM_07004|hypothetical protein	[WV]	--	Fungal Zn(2)-Cys(6) binuclear cluster domain	Transcription factor gsfR2 OS=Penicillium aethiopicum OX=36650 GN=gsfR2 PE=1 SV=1	ATY62999.1 C6 zinc finger domain [Cordyceps militaris]
CM_0207	36626	14909	15602	50549	54052	31543	347.264404	159.66571	153.936234	523.576843	594.59314	337.759491	1.44719890415335	0.000380582241809473	0.00462227251920092	up	[TG]	--	Molecular Function: DNA binding (GO:0003677);; Cellular Component: nucleus (GO:0005634);; Cellular Component: cytosol (GO:0005829);; Biological Process: signal transduction (GO:0007165);; Biological Process: negative regulation of conjugation with cellular fusion (GO:0031138);; Biological Process: reproductive process (GO:0044702);; Cellular Component: mitotic spindle pole body (GO:0044732);; Bio…	K21631|0.0|cmt:CCM_01365|K21631 GTI1; Gti1/Pac2 family transcription factor	[TG]	--	Gti1/Pac2 family	cAMP-independent regulatory protein pac2 OS=Schizosaccharomyces pombe (strain 972 / ATCC 24843) OX=284812 GN=pac2 PE=2 SV=1	XP_006666584.1 camp independent regulatory protein [Cordyceps militaris CM01]
CM_3951	16704	31984	30572	46132	49589	54585	47.512146	102.760345	90.492027	143.348328	163.649063	175.349289	1.30554722155541	5.05888329515307e-05	0.000904034030072774	up	--	--	Biological Process: sulfate assimilation (GO:0000103);; Molecular Function: NADPH-hemoprotein reductase activity (GO:0003958);; Molecular Function: sulfite reductase (NADPH) activity (GO:0004783);; Biological Process: methionine biosynthetic process (GO:0009086);; Cellular Component: sulfite reductase complex (NADPH) (GO:0009337);; Molecular Function: oxidoreductase activity, acting on the aldehy…	K00380|0.0|cmt:CCM_04512|K00380 cysJ; sulfite reductase (NADPH) flavoprotein alpha-component [EC:1.8.1.2]	[C]	Energy production and conversion	FAD binding domain;; Zinc-finger of the MIZ type in Nse subunit;; Oxidoreductase NAD-binding domain;; Pyruvate ferredoxin/flavodoxin oxidoreductase;; Pyruvate:ferredoxin oxidoreductase core domain II	Sulfite reductase [NADPH] flavoprotein component OS=Saccharomyces cerevisiae (strain ATCC 204508 / S288c) OX=559292 GN=MET10 PE=1 SV=2	XP_006669723.1 sulfite reductase flavoprotein component [Cordyceps militaris CM01]
CM_1918	1780	1321	1479	530	575	600	13.127534	11.000538	11.350231	4.268918	4.918264	4.991488	-1.02229007408324	1.1120935061204e-08	6.50852724456962e-07	down	[I]	Lipid transport and metabolism	Biological Process: flocculation (GO:0000128);; Biological Process: invasive growth in response to glucose limitation (GO:0001403);; Cellular Component: extracellular region (GO:0005576);; Cellular Component: cell wall (GO:0005618);; Cellular Component: plasma membrane (GO:0005886);; Cellular Component: cellular bud neck (GO:0005935);; Biological Process: pseudohyphal growth (GO:0007124);; Biolog…	K01969|0.0|cmt:CCM_03373|K01969 E6.4.1.4B; 3-methylcrotonyl-CoA carboxylase beta subunit [EC:6.4.1.4]	[EI]	--	Carboxyl transferase domain	Flocculation protein FLO11 OS=Saccharomyces cerevisiae (strain ATCC 204508 / S288c) OX=559292 GN=FLO11 PE=1 SV=2	XP_006668587.1 methylcrotonoyl-CoA carboxylase beta chain [Cordyceps militaris CM01]
CM_7981	690	976	1694	3023	2141	3546	12.61324	20.155079	32.244286	60.404495	45.426689	73.257675	1.76155245887283	2.04982223738362e-05	0.000423093659858137	up	--	--	Molecular Function: transferase activity (GO:0016740);;	K03233|1e-149|cmt:CCM_09200|K03233 EEF1G; elongation factor 1-gamma	[O]	Posttranslational modification, protein turnover, chaperones	Glutathione S-transferase, N-terminal domain;; Glutathione S-transferase, C-terminal domain;; Glutathione S-transferase, C-terminal domain	Glutathione S-transferase psoE OS=Neosartorya fumigata (strain ATCC MYA-4609 / Af293 / CBS 101355 / FGSC A1100) OX=330879 GN=psoE PE=1 SV=1	ATY61574.1 glutathione-S-transferase GST [Cordyceps militaris]
CM_3899	5276	3459	5955	12804	8734	7315	13.581664	10.057853	15.954492	36.011124	26.08868	21.268801	1.3882907140935	4.95041328499891e-05	0.000890667242713698	up	[V]	Defense mechanisms	Biological Process: flocculation (GO:0000128);; Biological Process: invasive growth in response to glucose limitation (GO:0001403);; Cellular Component: extracellular region (GO:0005576);; Cellular Component: cell wall (GO:0005618);; Cellular Component: plasma membrane (GO:0005886);; Cellular Component: cellular bud neck (GO:0005935);; Biological Process: pseudohyphal growth (GO:0007124);; Biolog…	--|0.0|cmt:CCM_04460|hypothetical protein	[IR]	--	ABC transporter;; ABC-2 family transporter protein;; AAA domain, putative AbiEii toxin, Type IV TA system;; P-loop containing region of AAA domain;; AAA domain;; AAA domain	Flocculation protein FLO11 OS=Saccharomyces cerevisiae (strain ATCC 204508 / S288c) OX=559292 GN=FLO11 PE=1 SV=2	XP_006669671.1 ABC transporter [Cordyceps militaris CM01]
CM_6213	1667	1709	3657	5283	4053	2965	17.297705	20.038658	39.502728	59.909138	48.819347	34.760674	1.20398662892825	0.00462662092676958	0.0315540264808961	up	--	--	Biological Process: flocculation (GO:0000128);; Biological Process: invasive growth in response to glucose limitation (GO:0001403);; Cellular Component: extracellular region (GO:0005576);; Cellular Component: cell wall (GO:0005618);; Cellular Component: plasma membrane (GO:0005886);; Cellular Component: cellular bud neck (GO:0005935);; Biological Process: pseudohyphal growth (GO:0007124);; Biolog…	K17508|0.0|cmt:CCM_07248|K17508 PTC7; protein phosphatase PTC7 [EC:3.1.3.16]	[WV]	--	Stage II sporulation protein E (SpoIIE);; Protein phosphatase 2C;; Protein phosphatase 2C	Flocculation protein FLO11 OS=Saccharomyces cerevisiae (strain ATCC 204508 / S288c) OX=559292 GN=FLO11 PE=1 SV=2	XP_006672449.1 5-azacytidine resistance protein azr1 [Cordyceps militaris CM01]
CM_5705	2122	969	1551	407	622	428	21.6432	11.163757	16.459972	4.530084	7.356954	4.930911	-1.26612566730118	0.000168511763257268	0.00244642504052877	down	--	--	Biological Process: flocculation (GO:0000128);; Biological Process: invasive growth in response to glucose limitation (GO:0001403);; Cellular Component: extracellular region (GO:0005576);; Cellular Component: cell wall (GO:0005618);; Cellular Component: plasma membrane (GO:0005886);; Cellular Component: cellular bud neck (GO:0005935);; Biological Process: pseudohyphal growth (GO:0007124);; Biolog…	K11213|0.0|cmt:CCM_06752|K11213 STE2; pheromone alpha factor receptor	--	--	Fungal pheromone mating factor STE2 GPCR	Flocculation protein FLO11 OS=Saccharomyces cerevisiae (strain ATCC 204508 / S288c) OX=559292 GN=FLO11 PE=1 SV=2	XP_006671955.1 mating-type alpha-pheromone receptor PreB [Cordyceps militaris CM01]
CM_2483	4300	5358	5368	1758	1952	1708	29.41534	41.399891	38.214031	13.136964	15.489858	13.192567	-1.0793595254455	1.87678741435503e-07	8.22376777433245e-06	down	--	--	Biological Process: mRNA splicing, via spliceosome (GO:0000398);; Molecular Function: RNA binding (GO:0003723);; Cellular Component: cytoplasm (GO:0005737);; Cellular Component: U2-type catalytic step 1 spliceosome (GO:0071006);; Cellular Component: catalytic step 2 spliceosome (GO:0071013);;	--|0.0|cmt:CCM_02444|hypothetical protein	--	--	Fungal protein kinase	Pre-mRNA-splicing factor cwc22 OS=Emericella nidulans (strain FGSC A4 / ATCC 38163 / CBS 112.46 / NRRL 194 / M139) OX=227321 GN=cwc22 PE=3 SV=2	XP_006667659.1 serine/threonine-protein kinase Sgk2 [Cordyceps militaris CM01]
CM_6460	2375	2880	3067	5494	3021	6725	15.19359	20.810547	20.421501	38.400436	22.4249	48.594788	1.2728638407095	0.000347472705435332	0.00433831255159527	up	--	--	Biological Process: flocculation (GO:0000128);; Biological Process: invasive growth in response to glucose limitation (GO:0001403);; Cellular Component: extracellular region (GO:0005576);; Cellular Component: cell wall (GO:0005618);; Cellular Component: plasma membrane (GO:0005886);; Cellular Component: cellular bud neck (GO:0005935);; Biological Process: pseudohyphal growth (GO:0007124);; Biolog…	--|0.0|cmt:CCM_07608|hypothetical protein	--	--	--	Flocculation protein FLO11 OS=Saccharomyces cerevisiae (strain ATCC 204508 / S288c) OX=559292 GN=FLO11 PE=1 SV=2	XP_006672812.1 hypothetical protein CCM_07608 [Cordyceps militaris CM01]
CM_6114	207	266	362	100	131	66	6.690134	9.719407	12.189335	3.509382	4.907527	2.406629	-1.10436793573303	0.0063350634618077	0.0395758414861672	down	--	--	--	--|3e-06|cmt:CCM_08365|hypothetical protein	--	--	--	--	ATY61773.1 hypothetical protein A9K55_007753 [Cordyceps militaris]
CM_0466	1959	1520	1342	105	216	181	7.254945	6.356889	5.169853	0.422785	0.927047	0.757228	-2.86999080657949	4.98418619461027e-21	9.33438390526611e-18	down	[P]	Inorganic ion transport and metabolism	Molecular Function: calcium-transporting ATPase activity (GO:0005388);; Molecular Function: ATP binding (GO:0005524);; Cellular Component: vacuole (GO:0005773);; Cellular Component: plasma membrane (GO:0005886);; Molecular Function: potassium-transporting ATPase activity (GO:0008556);; Cellular Component: integral component of membrane (GO:0016021);; Molecular Function: metal ion binding (GO:0046…	K01536|0.0|cmt:CCM_01629|K01536 ENA; P-type Na+/K+ transporter [EC:7.2.2.3 7.2.2.-]	[P]	Inorganic ion transport and metabolism	E1-E2 ATPase;; Cation transporting ATPase, C-terminus;; Cation transport ATPase (P-type);; haloacid dehalogenase-like hydrolase;; Cation transporter/ATPase, N-terminus;; haloacid dehalogenase-like hydrolase	Calcium-transporting ATPase 3 OS=Schizosaccharomyces pombe (strain 972 / ATCC 24843) OX=284812 GN=cta3 PE=1 SV=1	XP_006666847.1 potassium/sodium efflux P-type ATPase [Cordyceps militaris CM01]
CM_5203	171	57	63	616	295	984	1.441375	0.541495	0.546122	5.67644	2.881905	9.372333	3.13526739495613	3.0659446312341e-08	1.6220059619704e-06	up	[P]	Inorganic ion transport and metabolism	--	--|0.0|cmt:CCM_05886|hypothetical protein	[Q]	Secondary metabolites biosynthesis, transport and catabolism	Pyridine nucleotide-disulphide oxidoreductase;; Flavin-binding monooxygenase-like;; Pyridine nucleotide-disulphide oxidoreductase;; NAD(P)-binding Rossmann-like domain;; L-lysine 6-monooxygenase (NADPH-requiring)	FAD-binding monooxygenase ktnD OS=Aspergillus niger (strain CBS 513.88 / FGSC A1513) OX=425011 GN=ktnD PE=3 SV=1	XP_006671093.1 flavin-binding monooxygenase, putative [Cordyceps militaris CM01]
CM_4576	2118	2131	1749	3309	2200	3596	26.403248	30.014311	22.68755	45.077808	31.830729	50.640015	1.00968470513606	0.000201599992295335	0.00280919989263916	up	[I]	Lipid transport and metabolism	Molecular Function: CDP-diacylglycerol-inositol 3-phosphatidyltransferase activity (GO:0003881);; Molecular Function: ATP binding (GO:0005524);; Cellular Component: mitochondrial outer membrane (GO:0005741);; Cellular Component: endoplasmic reticulum (GO:0005783);; Cellular Component: endoplasmic reticulum membrane (GO:0005789);; Cellular Component: Golgi apparatus (GO:0005794);; Biological Proce…	K00999|0.0|cmt:CCM_05258|K00999 CDIPT; CDP-diacylglycerol--inositol 3-phosphatidyltransferase [EC:2.7.8.11]	[I]	Lipid transport and metabolism	CDP-alcohol phosphatidyltransferase	CDP-diacylglycerol--inositol 3-phosphatidyltransferase OS=Schizosaccharomyces pombe (strain 972 / ATCC 24843) OX=284812 GN=pis1 PE=3 SV=2	XP_006670466.1 CDP-diacylglycerol-inositol 3-phosphatidyltransferase PIS [Cordyceps militaris CM01]
CM_0728	228	136	111	40	53	27	3.337617	2.24013	1.692014	0.636751	0.886229	0.439293	-1.57116193673478	0.000379150071198436	0.00461085878792488	down	--	--	--	--|0.0|cmt:CCM_01891|hypothetical protein	--	--	--	--	XP_006667108.1 Protein kinase-like domain [Cordyceps militaris CM01]
CM_0347	2984	2647	3533	12001	7110	9458	19.666937	19.702291	24.230934	86.419708	54.370388	70.410004	2.0499429049084	4.44457695590392e-12	6.30591191137641e-10	up	--	--	Biological Process: flocculation (GO:0000128);; Biological Process: invasive growth in response to glucose limitation (GO:0001403);; Cellular Component: extracellular region (GO:0005576);; Cellular Component: cell wall (GO:0005618);; Cellular Component: plasma membrane (GO:0005886);; Cellular Component: cellular bud neck (GO:0005935);; Biological Process: pseudohyphal growth (GO:0007124);; Biolog…	--|0.0|cmt:CCM_00146|hypothetical protein	[WV]	--	Protein kinase domain;; Protein tyrosine and serine/threonine kinase	Flocculation protein FLO11 OS=Saccharomyces cerevisiae (strain ATCC 204508 / S288c) OX=559292 GN=FLO11 PE=1 SV=2	XP_006665369.1 Protein kinase-like domain [Cordyceps militaris CM01]
CM_4920	79968	65239	105067	29768	31900	10351	4744.304199	4371.824219	6486.603027	1929.230957	2195.699463	693.503662	-1.39405041352304	0.00207743964025512	0.0177492197001359	down	--	--	--	--|5e-43|cmt:CCM_05594|hypothetical protein	--	--	Glucose-repressible protein Grg1	Glucose-repressible gene protein OS=Neurospora crassa (strain ATCC 24698 / 74-OR23-1A / CBS 708.71 / DSM 1257 / FGSC 987) OX=367110 GN=grg-1 PE=2 SV=1	XP_006670801.1 glucose repressible protein Grg1 [Cordyceps militaris CM01]
YCC_newGene_560	985	754	2939	167	298	221	7.524837	6.510351	23.221525	1.394119	2.6647089999999998	1.9162560000000002	-2.39834652258545	1.07583957971378e-05	0.000249360441199005	down	--	--	--	--|1e-44|cmt:CCM_09331|hypothetical protein	--	--	--	Aurovertin biosynthesis cluster transcription factor aurF OS=Calcarisporium arbuscula OX=240499 GN=aurF PE=3 SV=1	ATY66448.1 hypothetical protein A9K55_000673 [Cordyceps militaris]
CM_6766	11057	17935	21875	52677	29159	37438	102.722466	188.203018	211.489304	534.635498	314.29306	392.812195	1.62873162206526	2.44926563197439e-05	0.000492165737721205	up	[E]	Amino acid transport and metabolism	Molecular Function: ornithine decarboxylase activity (GO:0004586);; Cellular Component: cytoplasm (GO:0005737);; Biological Process: putrescine biosynthetic process from ornithine (GO:0033387);;	K01581|0.0|cmt:CCM_07906|K01581 E4.1.1.17; ornithine decarboxylase [EC:4.1.1.17]	[E]	Amino acid transport and metabolism	Pyridoxal-dependent decarboxylase, pyridoxal binding domain;; Pyridoxal-dependent decarboxylase, C-terminal sheet domain	Ornithine decarboxylase OS=Neurospora crassa (strain ATCC 24698 / 74-OR23-1A / CBS 708.71 / DSM 1257 / FGSC 987) OX=367110 GN=spe-1 PE=2 SV=1	XP_006673109.1 ornithine decarboxylase [Cordyceps militaris CM01]
CM_1694	49126	38912	37011	65424	74309	67618	375.720764	336.153076	294.564941	546.610962	659.360657	584.042725	1.13361380539138	2.42377566425894e-12	3.72069431477389e-10	up	[C]	Energy production and conversion	Molecular Function: malate synthase activity (GO:0004474);; Cellular Component: peroxisomal matrix (GO:0005782);; Biological Process: glyoxylate cycle (GO:0006097);; Biological Process: tricarboxylic acid cycle (GO:0006099);; Cellular Component: glyoxysome (GO:0009514);;	K01638|0.0|plj:VFPFJ_00347|K01638 aceB; malate synthase [EC:2.3.3.9]	[C]	Energy production and conversion	Malate synthase	Malate synthase, glyoxysomal OS=Neurospora crassa (strain ATCC 24698 / 74-OR23-1A / CBS 708.71 / DSM 1257 / FGSC 987) OX=367110 GN=acu-9 PE=3 SV=2	ATY59990.1 Malate glyoxysomal [Cordyceps militaris]
CM_1751	1304	1958	1885	2694	2791	3076	28.054108	47.567207	42.207775	63.307961	69.675186	74.735107	1.12241218021404	1.19440537690085e-05	0.000271466309449018	up	--	--	Cellular Component: nucleolus (GO:0005730);; Biological Process: ribosome biogenesis (GO:0042254);; Biological Process: mRNA transport (GO:0051028);;	K14817|1e-131|cmt:CCM_03194|K14817 LOC1; 60S ribosomal subunit assembly/export protein LOC1	--	--	--	60S ribosomal subunit assembly/export protein LOC1 OS=Magnaporthe oryzae (strain 70-15 / ATCC MYA-4617 / FGSC 8958) OX=242507 GN=LOC1 PE=3 SV=1	XP_006668408.1 60S ribosomal subunit assembly/export protein LOC1 [Cordyceps militaris CM01]
CM_1063	700	199	590	126	118	115	4.610252	1.474277	4.046629	0.905981	0.902251	0.852167	-1.63590285558909	0.000501839671904443	0.00570357743139364	down	[GEPR]	--	Molecular Function: carbohydrate:proton symporter activity (GO:0005351);; Molecular Function: fructose transmembrane transporter activity (GO:0005353);; Molecular Function: glucose transmembrane transporter activity (GO:0005355);; Cellular Component: plasma membrane (GO:0005886);; Molecular Function: pentose transmembrane transporter activity (GO:0015146);; Molecular Function: mannose transmembra…	--|0.0|cmt:CCM_00501|hypothetical protein	[R]	General function prediction only	Sugar (and other) transporter;; Major Facilitator Superfamily	High-affinity glucose transporter HXT2 OS=Saccharomyces cerevisiae (strain ATCC 204508 / S288c) OX=559292 GN=HXT2 PE=1 SV=1	ATY65698.1 polyol transporter 5 [Cordyceps militaris]
YCC_newGene_742	714	315	403	131	143	132	6.49365	3.230604	3.817846	1.296784	1.500701	1.355959	-1.4016214750162	6.30747314755392e-05	0.0010797656042723	down	--	--	--	--|1e-132|cmt:CCM_05815|hypothetical protein	--	--	--	--	XP_006671022.1 meiosis protein MEI2 [Cordyceps militaris CM01]
CM_1077	3429	1700	1925	679	1147	668	30.232023	16.928467	17.658558	6.539373	11.730332	6.651836	-1.09216096125708	0.00186758712734235	0.0164207378971209	down	--	--	Cellular Component: nucleus (GO:0005634);; Cellular Component: cytosol (GO:0005829);; Biological Process: protein methylation (GO:0006479);; Molecular Function: protein-lysine N-methyltransferase activity (GO:0016279);; Biological Process: peptidyl-lysine monomethylation (GO:0018026);;	--|0.0|cmt:CCM_00514|hypothetical protein	[R]	General function prediction only	--	SET domain-containing protein 8 OS=Schizosaccharomyces pombe (strain 972 / ATCC 24843) OX=284812 GN=set8 PE=3 SV=1	ATY66230.1 SET domain [Cordyceps militaris]
CM_2019	405	4096	7231	250	324	267	1.835405	20.998669	34.148708	1.239093	1.705411	1.365113	-3.44386886384877	7.53693259021745e-06	0.000185371205361497	down	--	--	Cellular Component: Golgi trans cisterna (GO:0000138);; Cellular Component: peroxisome (GO:0005777);; Cellular Component: plasma membrane (GO:0005886);; Cellular Component: integral component of plasma membrane (GO:0005887);; Biological Process: oligopeptide transport (GO:0006857);; Biological Process: protein transport (GO:0015031);; Molecular Function: oligopeptide transmembrane transporter act…	--|0.0|cmt:CCM_03483|hypothetical protein	[T]	Signal transduction mechanisms	OPT oligopeptide transporter protein	Oligopeptide transporter 2 OS=Saccharomyces cerevisiae (strain ATCC 204508 / S288c) OX=559292 GN=OPT2 PE=1 SV=1	XP_006668697.1 oligopeptide transporter [Cordyceps militaris CM01]
YCC_newGene_578	1154	1659	1803	3968	2031	3897	6.448189	10.468939	10.484051	24.225924	13.166347	24.593409	1.5001587957966	5.52311392321135e-05	0.00096489624583864	up	--	--	Cellular Component: nucleus (GO:0005634);; Molecular Function: RNA lariat debranching enzyme activity (GO:0008419);; Biological Process: intronic snoRNA processing (GO:0031070);; Biological Process: snoRNA processing (GO:0043144);; Biological Process: mRNA cis splicing, via spliceosome (GO:0045292);;	K18328|0.0|cmt:CCM_04773|K18328 DBR1; lariat debranching enzyme [EC:3.1.-.-]	[A]	RNA processing and modification	Lariat debranching enzyme, C-terminal domain;; Calcineurin-like phosphoesterase	Lariat debranching enzyme OS=Schizosaccharomyces pombe (strain 972 / ATCC 24843) OX=284812 GN=dbr1 PE=3 SV=2	XP_006669982.1 lariat debranching enzyme [Cordyceps militaris CM01]
CM_4261	3544	2122	1850	732	888	1153	39.456161	26.685787	21.430658	8.897264	11.463761	14.486648	-1.0295696295972	0.00084843631635853	0.00880793532858234	down	--	--	Biological Process: mRNA splicing, via spliceosome (GO:0000398);; Molecular Function: RNA binding (GO:0003723);; Cellular Component: cytoplasm (GO:0005737);; Cellular Component: U2-type catalytic step 1 spliceosome (GO:0071006);; Cellular Component: catalytic step 2 spliceosome (GO:0071013);;	--|0.0|cmt:CCM_04832|hypothetical protein	[AR]	--	--	Pre-mRNA-splicing factor cwc22 OS=Emericella nidulans (strain FGSC A4 / ATCC 38163 / CBS 112.46 / NRRL 194 / M139) OX=227321 GN=cwc22 PE=3 SV=2	XP_006670041.1 hypothetical protein CCM_04832 [Cordyceps militaris CM01]
CM_3556	32829	34558	45375	114574	85485	99718	147.550568	175.437119	212.220383	562.549255	445.757935	506.158112	1.81113847475988	4.06550214425752e-12	5.94833782481678e-10	up	[O]	Posttranslational modification, protein turnover, chaperones	Molecular Function: ATP-dependent peptidase activity (GO:0004176);; Molecular Function: serine-type endopeptidase activity (GO:0004252);; Molecular Function: ATP binding (GO:0005524);; Cellular Component: peroxisomal matrix (GO:0005782);; Biological Process: protein quality control for misfolded or incompletely synthesized proteins (GO:0006515);; Biological Process: protein targeting to peroxisom…	K01338|0.0|cmt:CCM_04077|K01338 lon; ATP-dependent Lon protease [EC:3.4.21.53]	[O]	Posttranslational modification, protein turnover, chaperones	Lon protease (S16) C-terminal proteolytic domain;; ATP-dependent protease La (LON) substrate-binding domain;; ATPase family associated with various cellular activities (AAA);; AAA domain (dynein-related subfamily);; Subunit ChlI of Mg-chelatase;; IstB-like ATP binding protein;; AAA domain (Cdc48 subfamily);; Holliday junction DNA helicase RuvB P-loop domain;; ATPase family associated with various…	Lon protease homolog 2, peroxisomal OS=Neurospora crassa (strain ATCC 24698 / 74-OR23-1A / CBS 708.71 / DSM 1257 / FGSC 987) OX=367110 GN=NCU08303 PE=3 SV=1	ATY64374.1 LON domain serine [Cordyceps militaris]
YCC_newGene_650	573	923	755	43	153	137	6.578759	9.621173	6.995189	0.43850100000000003	1.7038980000000001	1.638065	-2.39044229089403	5.12380845770426e-07	1.97445853489476e-05	down	--	--	--	--|1e-109|cmt:CCM_05226|hypothetical protein	--	--	--	--	XP_006670434.1 hypothetical protein CCM_05226 [Cordyceps militaris CM01]
CM_4614	11830	6624	7659	1967	2720	2027	101.713142	64.330772	68.528114	18.470081	27.128969	19.67581	-1.5520999535355	1.03212816583383e-08	6.15595423239998e-07	down	[G]	Carbohydrate transport and metabolism	Biological Process: cellulose catabolic process (GO:0030245);; Molecular Function: cellobiose glucosidase activity (GO:0080079);; Molecular Function: scopolin beta-glucosidase activity (GO:0102483);;	K01188|0.0|cmt:CCM_05296|K01188 E3.2.1.21; beta-glucosidase [EC:3.2.1.21]	[G]	Carbohydrate transport and metabolism	Glycosyl hydrolase family 1	Beta-glucosidase 1B OS=Phanerochaete chrysosporium OX=5306 GN=BGL1B PE=1 SV=1	ATY58880.1 beta-glucosidase, putative [Cordyceps militaris]
CM_7080	297	291	557	929	881	1197	5.424806	5.994132	10.597905	18.553734	18.690613	24.719597	1.78154289749867	5.39577137748573e-07	2.05039498537377e-05	up	--	--	--	--|2e-94|cmt:CCM_06083|hypothetical protein	[E]	Amino acid transport and metabolism	2OG-Fe(II) oxygenase superfamily	--	KZZ99248.1 Prolyl 4-hydroxylase, alpha subunit [Beauveria brongniartii RCEF 3172]
YCC_newGene_138	4589	838	850	279	486	492	9.570335	1.974143	1.843301	0.635285	1.174822	1.158802	-1.88600659321463	0.00297408885898004	0.0229054944395862	down	--	--	--	--|0.0|cmt:CCM_02021|hypothetical protein	--	--	NACHT domain;; HEAT repeats;; HEAT repeat;; NB-ARC domain;; Armadillo/beta-catenin-like repeat	--	XP_006667238.1 Armadillo-type fold domain containing protein [Cordyceps militaris CM01]
CM_4872	15832	9312	8678	17802	17237	16131	120.194763	79.856102	68.555183	147.641678	151.823669	138.311462	1.01436864821783	0.000168792891153208	0.00244671305380594	up	[C]	Energy production and conversion	Molecular Function: isocitrate lyase activity (GO:0004451);; Biological Process: glyoxylate cycle (GO:0006097);; Biological Process: tricarboxylic acid cycle (GO:0006099);; Cellular Component: glyoxysome (GO:0009514);; Molecular Function: methylisocitrate lyase activity (GO:0046421);; Molecular Function: metal ion binding (GO:0046872);;	K01637|0.0|cmt:CCM_05551|K01637 E4.1.3.1; isocitrate lyase [EC:4.1.3.1]	[C]	Energy production and conversion	Isocitrate lyase family;; Phosphoenolpyruvate phosphomutase	Isocitrate lyase OS=Gibberella zeae (strain PH-1 / ATCC MYA-4620 / FGSC 9075 / NRRL 31084) OX=229533 GN=ICL1 PE=1 SV=1	XP_006670758.1 isocitrate lyase [Cordyceps militaris CM01]
CM_1269	152240	136035	211214	36434	41744	16560	1143.291382	1153.929077	1650.622559	298.897522	363.705841	140.447571	-2.00015298530464	5.51001438965016e-07	2.0804747880921e-05	down	--	--	Cellular Component: mitochondrion (GO:0005739);; Biological Process: reciprocal meiotic recombination (GO:0007131);;	--|0.0|cmt:CCM_00758|hypothetical protein	--	--	Putative stress-responsive nuclear envelope protein;; SAP domain;; Slx4 endonuclease	Meiotic sister chromatid recombination protein 1 OS=Saccharomyces cerevisiae (strain ATCC 204508 / S288c) OX=559292 GN=MSC1 PE=1 SV=1	XP_006665980.1 stress response protein (Ish1), putative [Cordyceps militaris CM01]
YCC_newGene_1246	262	318	306	109	99	92	1.733545	2.379773	2.109062	0.78853	0.757481	0.686657	-1.16458518410992	1.33607680316827e-05	0.000299306774757599	down	--	--	--	--|1e-155|cmt:CCM_09310|hypothetical protein	--	--	--	--	XP_006674507.1 hypothetical protein CCM_09310 [Cordyceps militaris CM01]
CM_7736	121	142	97	23	40	43	0.764231	1.016668	0.635163	0.15552	0.288552	0.301888	-1.37450827075438	0.000522915061055912	0.00592089072760285	down	--	--	--	--|0.0|cmt:CCM_08975|hypothetical protein	--	--	Meiosis protein SPO22/ZIP4 like;; F-box domain	--	XP_006674173.1 Cyclin-like F-box [Cordyceps militaris CM01]
CM_2033	20589	13981	11916	4436	6240	2795	173.430038	133.023529	104.454926	40.813282	60.97522	26.585846	-1.37798722229401	0.000100922665922363	0.00159905218899662	down	--	--	Cellular Component: peroxisome (GO:0005777);; Molecular Function: oxidoreductase activity (GO:0016491);;	--|0.0|cmt:CCM_03497|hypothetical protein	--	--	Flavin containing amine oxidoreductase;; NAD(P)-binding Rossmann-like domain;; FAD dependent oxidoreductase;; FAD dependent oxidoreductase;; Thi4 family;; FAD binding domain;; Glucose inhibited division protein A;; HI0933-like protein	Monoamine oxidase N OS=Aspergillus niger OX=5061 GN=maoN PE=1 SV=1	XP_006668711.1 monoamine oxidase N [Cordyceps militaris CM01]
CM_2572	465	780	1087	151	139	170	25.053579	47.474957	60.984432	8.854366	8.685256	10.328871	-1.95838604482089	4.70851474115887e-07	1.83710550150882e-05	down	--	--	--	--|1e-49|cmt:CCM_02542|hypothetical protein	[T]	Signal transduction mechanisms	--	--	XP_006667757.1 hypothetical protein CCM_02542 [Cordyceps militaris CM01]
CM_4311	2389	1618	1840	13882	6419	10618	30.334188	23.204798	24.305798	192.5867	94.56736	152.292465	2.82640017321109	1.25123461572721e-15	3.77953578763534e-13	up	--	--	--	--|7e-79|plj:VFPFJ_09765|hypothetical protein	--	--	Protein of unknown function (DUF3712)	--	ATY59462.1 hypothetical protein A9K55_003567 [Cordyceps militaris]
CM_1858	5121	2328	1627	689	1062	1068	155.226746	79.708122	51.321144	22.79557	37.333351	36.529247	-1.27013636166374	0.00282295998034049	0.0220873939729949	down	--	--	--	--|2e-90|cmt:CCM_03303|hypothetical protein	--	--	Roadblock/LC7 domain	--	XP_006668517.1 hypothetical protein CCM_03303 [Cordyceps militaris CM01]
CM_0870	640	885	739	1280	957	1554	5.734591	8.964343	6.897607	12.532598	9.958286	15.74024	1.14000056806568	9.74283526507359e-05	0.00155685852256227	up	--	--	Cellular Component: condensed chromosome kinetochore (GO:0000777);; Cellular Component: nucleus (GO:0005634);; Biological Process: mitotic cell cycle (GO:0007067);; Biological Process: cell division (GO:0051301);;	K11548|0.0|cmt:CCM_00028|K11548 NUF2; kinetochore protein Nuf2	[D]	Cell cycle control, cell division, chromosome partitioning	Nuf2 family;; Designed helical repeat protein 10 domain	Probable kinetochore protein NUF2 OS=Gibberella zeae (strain PH-1 / ATCC MYA-4620 / FGSC 9075 / NRRL 31084) OX=229533 GN=NUF2 PE=3 SV=1	XP_006665251.1 kinetochore protein nuf2 [Cordyceps militaris CM01]
CM_7930	1848	4517	6153	9169	6296	8062	17.046021	47.076702	59.088821	92.431328	67.409683	84.025665	1.29512597308188	0.00534816659486252	0.0348991163723294	up	--	--	--	--|0.0|cmt:CCM_09151|hypothetical protein	--	--	Clr5 domain	--	XP_006674348.1 hypothetical protein CCM_09151 [Cordyceps militaris CM01]
CM_7751	3737	4750	6767	9729	7959	8120	23.656403	33.962833	44.57872	67.281212	58.451405	58.049759	1.15246330879353	0.00021773696976635	0.00297214137739373	up	[GEPR]	--	--	--|0.0|cmt:CCM_08991|hypothetical protein	[G]	Carbohydrate transport and metabolism	Major Facilitator Superfamily;; Putative oxalocrotonate tautomerase enzyme	MFS transporter prlL OS=Fungal sp. (strain NRRL 50135) OX=1547289 GN=prlL PE=3 SV=1	XP_006674189.1 MFS transporter, putative [Cordyceps militaris CM01]
CM_7063	2402	1614	3722	8361	5816	5612	27.783466	21.081522	44.794384	105.657341	78.051094	73.307663	1.76089184396088	4.15452907255428e-06	0.000110519915441472	up	--	--	Cellular Component: extracellular region (GO:0005576);; Cellular Component: cell wall (GO:0005618);; Biological Process: pathogenesis (GO:0009405);; Cellular Component: anchored component of membrane (GO:0031225);;	--|0.0|cmt:CCM_08204|hypothetical protein	[A]	RNA processing and modification	--	Cell wall protein RBR3 OS=Candida albicans (strain SC5314 / ATCC MYA-2876) OX=237561 GN=RBR3 PE=1 SV=3	XP_006673405.1 hypothetical protein CCM_08204 [Cordyceps militaris CM01]
CM_2255	2146	2219	4979	667	1132	613	16.842268	19.672848	40.673935	5.715704	10.309427	5.426734	-1.57714444270961	0.000321013904804212	0.00405117817329736	down	[I]	Lipid transport and metabolism	Molecular Function: triglyceride lipase activity (GO:0004806);; Cellular Component: extracellular region (GO:0005576);; Biological Process: lipid metabolic process (GO:0006629);;	--|0.0|cmt:CCM_02209|hypothetical protein	[R]	General function prediction only	Carboxylesterase family	Probable secreted lipase ARB_02369 OS=Arthroderma benhamiae (strain ATCC MYA-4681 / CBS 112371) OX=663331 GN=ARB_02369 PE=1 SV=1	XP_006667424.1 carboxylesterase hlo, putative [Cordyceps militaris CM01]
CM_5681	2079	1676	8333	70306	23039	55513	31.051674	28.277569	129.52774	1147.340698	399.295288	936.547852	4.0199712768943	1.8766754293302e-09	1.33130217577636e-07	up	--	--	Biological Process: flocculation (GO:0000128);; Biological Process: invasive growth in response to glucose limitation (GO:0001403);; Cellular Component: extracellular region (GO:0005576);; Cellular Component: cell wall (GO:0005618);; Cellular Component: plasma membrane (GO:0005886);; Cellular Component: cellular bud neck (GO:0005935);; Biological Process: pseudohyphal growth (GO:0007124);; Biolog…	--|0.0|cmt:CCM_06731|hypothetical protein	[WV]	--	--	Flocculation protein FLO11 OS=Saccharomyces cerevisiae (strain ATCC 204508 / S288c) OX=559292 GN=FLO11 PE=1 SV=2	ATY62756.1 bZIP transcription factor [Cordyceps militaris]
CM_0364	6222	7722	6657	44588	20443	40259	102.936096	144.310165	114.602867	805.905212	392.410034	752.254089	2.76262286861552	1.25670782740341e-14	3.362232027373e-12	up	[IQR]	--	--	--|1e-176|cmt:CCM_01528|hypothetical protein	[I]	Lipid transport and metabolism	short chain dehydrogenase;; Enoyl-(Acyl carrier protein) reductase	Short chain dehydrogenase citE OS=Monascus ruber OX=89489 GN=citE PE=1 SV=1	XP_006666747.1 short chain dehydrogenase [Cordyceps militaris CM01]
CM_8300	38485	53692	54621	93421	93600	109802	345.935822	545.148743	510.935791	917.374939	976.148315	1114.682129	1.40524295667952	8.51788593915905e-09	5.20331864905837e-07	up	[GC]	--	--	--|0.0|cmt:CCM_09558|hypothetical protein	[GC]	--	UDP-glucoronosyl and UDP-glucosyl transferase	UDP-glucosyltransferase A1 OS=Starmerella bombicola OX=75736 GN=ugtA1 PE=1 SV=1	XP_006674754.1 putative glycosyltransferase [Cordyceps militaris CM01]
CM_0375	7252	16359	17130	24974	28585	23042	83.418274	212.561249	205.060608	313.844788	381.513458	299.358215	1.29017873386258	0.000736840814265985	0.00783175639589862	up	--	--	Biological Process: flocculation (GO:0000128);; Biological Process: invasive growth in response to glucose limitation (GO:0001403);; Cellular Component: extracellular region (GO:0005576);; Cellular Component: cell wall (GO:0005618);; Cellular Component: plasma membrane (GO:0005886);; Cellular Component: cellular bud neck (GO:0005935);; Biological Process: pseudohyphal growth (GO:0007124);; Biolog…	--|0.0|cmt:CCM_01536|hypothetical protein	--	--	Protein of unknown function (DUF3984)	Flocculation protein FLO11 OS=Saccharomyces cerevisiae (strain ATCC 204508 / S288c) OX=559292 GN=FLO11 PE=1 SV=2	XP_006666755.1 hypothetical protein CCM_01536 [Cordyceps militaris CM01]
CM_2722	11873	6185	16068	35384	21290	21237	101.448509	59.688343	142.880875	330.300171	211.061584	204.94249	1.60543086533937	0.000142549284108165	0.00211878015299819	up	[RTKL]	--	Molecular Function: protein serine/threonine kinase activity (GO:0004674);; Molecular Function: ATP binding (GO:0005524);; Cellular Component: nucleus (GO:0005634);; Cellular Component: cytoplasm (GO:0005737);; Cellular Component: cytosol (GO:0005829);; Biological Process: cellular cation homeostasis (GO:0030003);; Biological Process: intracellular signal transduction (GO:0035556);; Biological Pr…	--|0.0|cmt:CCM_02709|hypothetical protein	[D]	Cell cycle control, cell division, chromosome partitioning	Protein kinase domain;; Protein tyrosine and serine/threonine kinase	Serine/threonine-protein kinase hal4 OS=Schizosaccharomyces pombe (strain 972 / ATCC 24843) OX=284812 GN=hal4 PE=1 SV=1	XP_006667924.1 serine/threonine-protein kinase hal4 [Cordyceps militaris CM01]
CM_2002	4437	3421	3511	8329	4814	5981	56.176338	48.916061	46.254421	115.19548	70.704193	85.522072	1.16935292910018	6.61731982733178e-05	0.00111647897050693	up	--	--	Cellular Component: extracellular region (GO:0005576);; Cellular Component: plasma membrane (GO:0005886);; Biological Process: response to stress (GO:0006950);; Cellular Component: fungal-type cell wall (GO:0009277);; Cellular Component: anchored component of membrane (GO:0031225);;	--|0.0|cmt:CCM_03464|hypothetical protein	--	--	--	Cell wall protein DAN4 OS=Saccharomyces cerevisiae (strain ATCC 204508 / S288c) OX=559292 GN=DAN4 PE=2 SV=1	XP_006668678.1 hypothetical protein CCM_03464 [Cordyceps militaris CM01]
CM_3188	2567	762	845	362	466	473	20.981197	7.033	7.181811	3.227538	4.41541	4.366868	-1.25526246059433	0.00748365865977073	0.0447776228051713	down	[GEPR]	--	Cellular Component: plasma membrane (GO:0005886);; Cellular Component: integral component of membrane (GO:0016021);; Biological Process: quinate metabolic process (GO:0019630);; Molecular Function: transmembrane transporter activity (GO:0022891);;	--|0.0|cmt:CCM_04942|hypothetical protein	[R]	General function prediction only	Sugar (and other) transporter;; Major Facilitator Superfamily	Probable quinate permease OS=Aspergillus clavatus (strain ATCC 1007 / CBS 513.65 / DSM 816 / NCTC 3887 / NRRL 1) OX=344612 GN=qutD PE=3 SV=1	XP_006670151.1 sugar transporter [Cordyceps militaris CM01]
CM_3738	512	381	620	4718	2121	2940	3.474788	2.919043	4.382987	35.026653	16.72167	22.565088	3.11049945599183	1.60454074239011e-15	4.69528734741905e-13	up	--	--	Biological Process: flocculation (GO:0000128);; Biological Process: invasive growth in response to glucose limitation (GO:0001403);; Cellular Component: extracellular region (GO:0005576);; Cellular Component: cell wall (GO:0005618);; Cellular Component: plasma membrane (GO:0005886);; Cellular Component: cellular bud neck (GO:0005935);; Biological Process: pseudohyphal growth (GO:0007124);; Biolog…	--|0.0|cmt:CCM_04281|hypothetical protein	--	--	Major Facilitator Superfamily;; Sugar (and other) transporter	Flocculation protein FLO11 OS=Saccharomyces cerevisiae (strain ATCC 204508 / S288c) OX=559292 GN=FLO11 PE=1 SV=2	XP_006669492.1 tetracycline-efflux transporter, putative [Cordyceps militaris CM01]
CM_1910	1880	2256	2944	9493	5232	8265	28.916592	39.188107	47.11272	159.504639	93.356773	143.563751	2.10143101032872	9.77047710114627e-10	7.66668579823989e-08	up	--	--	--	--|0.0|cmt:CCM_03361|hypothetical protein	--	--	Domain of unknown function (DUF4336)	--	XP_006668575.1 hypothetical protein CCM_03361 [Cordyceps militaris CM01]
CM_5074	644	471	438	139	187	206	7.63762	6.30193	5.406439	1.794661	2.569885	2.758161	-1.14416408038075	9.72215526333857e-06	0.00022931552112318	down	--	--	Biological Process: polysaccharide catabolic process (GO:0000272);; Molecular Function: chitinase activity (GO:0004568);; Cellular Component: extracellular region (GO:0005576);; Biological Process: chitin catabolic process (GO:0006032);; Molecular Function: chitin binding (GO:0008061);; Biological Process: pathogenesis (GO:0009405);;	--|0.0|cmt:CCM_05744|hypothetical protein	--	--	Glycosyl hydrolases family 18	Endochitinase 4 OS=Metarhizium robertsii (strain ARSEF 23 / ATCC MYA-3075) OX=655844 GN=chi4 PE=3 SV=1	XP_006670951.1 endochitinase [Cordyceps militaris CM01]
CM_2540	11891	15904	38794	3741	4833	1840	68.016457	102.753975	230.927887	23.377335	32.071007	11.885139	-2.29733993376187	1.96212351681764e-05	0.000408296102477342	down	[P]	Inorganic ion transport and metabolism	Molecular Function: catalase activity (GO:0004096);; Cellular Component: extracellular region (GO:0005576);; Cellular Component: ascospore wall (GO:0005619);; Cellular Component: cytosol (GO:0005829);; Biological Process: response to oxidative stress (GO:0006979);; Molecular Function: heme binding (GO:0020037);; Biological Process: hydrogen peroxide catabolic process (GO:0042744);; Molecular Func…	K03781|0.0|cmt:CCM_02506|K03781 katE; catalase [EC:1.11.1.6]	[P]	Inorganic ion transport and metabolism	Catalase;; Catalase-related immune-responsive;; C-terminal domain found in long catalases;; DJ-1/PfpI family	Catalase-1 OS=Neurospora crassa (strain ATCC 24698 / 74-OR23-1A / CBS 708.71 / DSM 1257 / FGSC 987) OX=367110 GN=cat-1 PE=1 SV=2	XP_006667721.1 catalase A [Cordyceps militaris CM01]
CM_7864	3634	2729	7714	11206	10987	9497	20.583721	17.45997	45.47747	69.353569	72.215271	60.761719	1.56178123917762	0.00019841537034237	0.0027772220147772	up	[R]	General function prediction only	Molecular Function: hydrolase activity (GO:0016787);;	--|0.0|cmt:CCM_08251|hypothetical protein	--	--	Alpha/beta hydrolase family;; Prolyl oligopeptidase family;; Dienelactone hydrolase family;; Alpha/beta hydrolase of unknown function (DUF1100)	20-hydroxy-prefusarin hydrolase FUS2 OS=Gibberella moniliformis (strain M3125 / FGSC 7600) OX=334819 GN=FUS2 PE=3 SV=1	XP_006673453.1 dipeptidyl aminopeptidase/acylaminoacyl-peptidase related protein [Cordyceps militaris CM01]
CM_6968	2734	1752	2714	25376	9503	24057	32.155945	23.272966	33.220894	326.130646	129.706589	319.625702	3.45220265390512	5.82708959000769e-16	2.02092099706785e-13	up	[R]	General function prediction only	Molecular Function: oxidoreductase activity (GO:0016491);;	--|0.0|cmt:CCM_08116|hypothetical protein	[R]	General function prediction only	N-terminal domain of oxidoreductase;; Zinc-binding dehydrogenase;; Zinc-binding dehydrogenase	NADP-dependent oxidoreductase RED1 OS=Cochliobolus heterostrophus (strain C4 / ATCC 48331 / race T) OX=665024 GN=RED1 PE=3 SV=1	XP_006673318.1 NADP-dependent leukotriene B4 12-hydroxydehydrogenase [Cordyceps militaris CM01]
CM_3131	2827	3194	3743	6824	4591	6489	28.286587	36.09906	38.970898	74.594597	53.293743	73.326561	1.2758456730755	3.67298467901756e-06	0.00010115831921859	up	[H]	Coenzyme transport and metabolism	Cellular Component: mitochondrion (GO:0005739);; Biological Process: protein lipoylation (GO:0009249);; Molecular Function: lipoate synthase activity (GO:0016992);; Molecular Function: metal ion binding (GO:0046872);; Molecular Function: 4 iron, 4 sulfur cluster binding (GO:0051539);;	K03644|0.0|cmt:CCM_04889|K03644 lipA; lipoyl synthase [EC:2.8.1.8]	[H]	Coenzyme transport and metabolism	N-terminal domain of lipoyl synthase of Radical_SAM family;; Radical SAM superfamily	Lipoyl synthase, mitochondrial OS=Nectria haematococca (strain 77-13-4 / ATCC MYA-4622 / FGSC 9596 / MPVI) OX=660122 GN=NECHADRAFT_66689 PE=3 SV=1	XP_006670098.1 lipoic acid synthetase [Cordyceps militaris CM01]
CM_8007	941	616	728	1517	1143	1123	10.877707	8.039917	8.757121	19.165316	15.338575	14.667037	1.14361381262693	1.75159748271451e-05	0.000375330865632465	up	--	--	Molecular Function: alcohol dehydrogenase (NAD) activity (GO:0004022);; Cellular Component: integral component of membrane (GO:0016021);;	--|0.0|cmt:CCM_09226|hypothetical protein	[Q]	Secondary metabolites biosynthesis, transport and catabolism	short chain dehydrogenase;; Enoyl-(Acyl carrier protein) reductase;; KR domain;; NAD dependent epimerase/dehydratase family	Dehydrogenase RED2 OS=Cochliobolus heterostrophus (strain C4 / ATCC 48331 / race T) OX=665024 GN=RED2 PE=3 SV=1	XP_006674423.1 dehydrogenase/reductase SDR family member 8 [Cordyceps militaris CM01]
CM_0435	41	58	74	166	143	205	0.517382	0.829352	0.979577	2.324054	2.124976	2.968391	1.96102017865602	1.93452347465605e-07	8.42552456589731e-06	up	[K]	Transcription	Molecular Function: DNA-binding transcription factor activity (GO:0003700);; Cellular Component: nucleus (GO:0005634);; Biological Process: transcription, DNA-templated (GO:0006351);; Biological Process: pathogenesis (GO:0009405);; Molecular Function: sequence-specific DNA binding (GO:0043565);;	--|0.0|cmt:CCM_00154|hypothetical protein	[K]	Transcription	Forkhead domain	Fork-head transcriptional regulator 2 OS=Candida albicans (strain SC5314 / ATCC MYA-2876) OX=237561 GN=FKH2 PE=2 SV=2	ATY63353.1 forkhead domain-containing [Cordyceps militaris]
CM_2046	4800	2734	2517	1051	1421	1284	24.790874	15.945655	13.525366	5.926695	8.513575	7.48626	-1.01022846947922	0.000477582080022388	0.00547622122180485	down	[G]	Carbohydrate transport and metabolism	Molecular Function: hydrolase activity, hydrolyzing O-glycosyl compounds (GO:0004553);; Cellular Component: extracellular region (GO:0005576);; Biological Process: xyloglucan metabolic process (GO:0010411);; Molecular Function: carbohydrate binding (GO:0030246);; Molecular Function: alpha-D-xyloside xylohydrolase (GO:0061634);;	--|0.0|cmt:CCM_03514|hypothetical protein	[GMO]	--	Glycosyl hydrolases family 31	Alpha-xylosidase OS=Emericella nidulans (strain FGSC A4 / ATCC 38163 / CBS 112.46 / NRRL 194 / M139) OX=227321 GN=agdD PE=1 SV=1	XP_006668728.1 alpha-xylosidase, putative [Cordyceps militaris CM01]
CM_1473	6793	3323	2967	38190	24352	46647	93.098686	51.441772	42.307972	571.800903	387.229187	722.047913	3.48732023879843	1.18802376852345e-18	9.70220567797972e-16	up	[EH]	--	Biological Process: sulfate assimilation (GO:0000103);; Molecular Function: phosphoadenylyl-sulfate reductase (thioredoxin) activity (GO:0004604);; Cellular Component: nucleus (GO:0005634);; Cellular Component: cytoplasm (GO:0005737);; Cellular Component: cytosol (GO:0005829);; Biological Process: glutathione biosynthetic process (GO:0006750);; Biological Process: methionine biosynthetic process …	K00390|0.0|cmt:CCM_00956|K00390 cysH; phosphoadenosine phosphosulfate reductase [EC:1.8.4.8 1.8.4.10]	[E]	Amino acid transport and metabolism	Phosphoadenosine phosphosulfate reductase family	Phosphoadenosine phosphosulfate reductase OS=Emericella nidulans (strain FGSC A4 / ATCC 38163 / CBS 112.46 / NRRL 194 / M139) OX=227321 GN=sA PE=3 SV=3	XP_006666177.1 phosphoadenosine phosphosulfate reductase [Cordyceps militaris CM01]
CM_3024	2788	1603	2097	13991	6806	16777	34.346943	22.308546	26.887999	188.340759	97.302658	233.488541	2.95247731001094	6.47786064451859e-14	1.318667110332e-11	up	[S]	Function unknown	Cellular Component: nucleus (GO:0005634);; Cellular Component: mitochondrial intermembrane space (GO:0005758);; Cellular Component: cytosol (GO:0005829);; Biological Process: apoptotic process (GO:0006915);; Biological Process: iron-sulfur cluster assembly (GO:0016226);; Molecular Function: metal ion binding (GO:0046872);; Molecular Function: 2 iron, 2 sulfur cluster binding (GO:0051537);;	K22746|0.0|cmt:CCM_02047|K22746 CIAPIN1; anamorsin	[S]	Function unknown	Cytokine-induced anti-apoptosis inhibitor 1, Fe-S biogenesis;; Fe-S cluster assembly protein DRE2 N-terminus	Fe-S cluster assembly protein DRE2 OS=Nectria haematococca (strain 77-13-4 / ATCC MYA-4622 / FGSC 9596 / MPVI) OX=660122 GN=DRE2 PE=3 SV=1	XP_006667264.1 anamorsin family protein [Cordyceps militaris CM01]
YCC_newGene_414	334	214	319	650	412	409	0.638457	0.461268	0.635714	1.359156	0.914671	0.882976	1.18024439975176	0.000492616310554039	0.00563230663251284	up	--	--	--	--|1e-136|cmt:CCM_03774|hypothetical protein	--	--	--	--	XP_006668985.1 hypothetical protein CCM_03774 [Cordyceps militaris CM01]
CM_7313	1697	2196	2879	3921	3146	3921	49.959824	73.050865	88.227684	126.144585	107.483681	130.41832	1.09132384786623	0.000232980936812628	0.00312107795752997	up	--	--	Cellular Component: mitochondrion (GO:0005739);; Molecular Function: NADH dehydrogenase (ubiquinone) activity (GO:0008137);; Molecular Function: electron transfer activity (GO:0009055);; Cellular Component: membrane (GO:0016020);; Biological Process: cellular respiration (GO:0045333);;	K18160|5e-93|cmt:CCM_08550|K18160 NDUFAF2; NADH dehydrogenase [ubiquinone] 1 alpha subcomplex assembly factor 2	--	--	NADH ubiquinone oxidoreductase subunit NDUFA12	NADH-ubiquinone oxidoreductase assembly factor N7BML OS=Yarrowia lipolytica (strain CLIB 122 / E 150) OX=284591 GN=N7BML PE=1 SV=1	ATY65934.1 NADH:ubiquinone subunit [Cordyceps militaris]
CM_5359	6551	20495	24814	2439	3010	3314	34.132267	120.621086	134.551178	13.882145	18.19434	19.498173	-2.1964723761909	5.98363541030076e-06	0.000152672375972906	down	--	--	Cellular Component: endoplasmic reticulum (GO:0005783);; Cellular Component: endoplasmic reticulum membrane (GO:0005789);; Cellular Component: Golgi apparatus (GO:0005794);; Cellular Component: plasma membrane (GO:0005886);; Cellular Component: integral component of plasma membrane (GO:0005887);; Biological Process: protein transport (GO:0015031);; Biological Process: tetrapeptide transmembrane t…	--|0.0|cmt:CCM_06045|hypothetical protein	[T]	Signal transduction mechanisms	OPT oligopeptide transporter protein	Sexual differentiation process protein isp4 OS=Schizosaccharomyces pombe (strain 972 / ATCC 24843) OX=284812 GN=isp4 PE=2 SV=2	XP_006671251.1 Tetrapeptide transporter, OPT1/isp4 [Cordyceps militaris CM01]
CM_6420	781	1293	928	195	394	211	11.140737	20.840189	13.780405	3.027841	6.520727	3.387002	-1.52974960325737	4.22175710391186e-05	0.000782822445961003	down	--	--	Cellular Component: extracellular region (GO:0005576);; Cellular Component: plasma membrane (GO:0005886);; Biological Process: response to stress (GO:0006950);; Cellular Component: fungal-type cell wall (GO:0009277);; Cellular Component: anchored component of membrane (GO:0031225);;	--|1e-170|cmt:CCM_07561|hypothetical protein	--	--	--	Cell wall protein DAN4 OS=Saccharomyces cerevisiae (strain ATCC 204508 / S288c) OX=559292 GN=DAN4 PE=2 SV=1	XP_006672765.1 hypothetical protein CCM_07561 [Cordyceps militaris CM01]
CM_4061	649	374	561	1630	844	1292	6.50347	4.231612	5.846978	17.852835	9.819331	14.626333	1.67063743153894	3.12550161221539e-06	8.89580458868844e-05	up	[G]	Carbohydrate transport and metabolism	Cellular Component: extracellular region (GO:0005576);; Cellular Component: cell surface (GO:0009986);;	K01443|0.0|cmt:CCM_04622|K01443 nagA; N-acetylglucosamine-6-phosphate deacetylase [EC:3.5.1.25]	[G]	Carbohydrate transport and metabolism	Amidohydrolase family;; Amidohydrolase family	Uncharacterized protein PB18E9.04c OS=Schizosaccharomyces pombe (strain 972 / ATCC 24843) OX=284812 GN=SPAPB18E9.04c PE=3 SV=1	ATY66875.1 n-acetylglucosamine-6-phosphate deacetylase [Cordyceps militaris]
CM_7321	142	577	671	148	108	98	1.310845	6.053859	6.478302	1.498454	1.157228	1.01973	-1.5916301014065	0.0067581006965628	0.0414154809702972	down	[S]	Function unknown	Molecular Function: RNA binding (GO:0003723);; Cellular Component: U2-type spliceosomal complex (GO:0005684);; Cellular Component: cytoplasm (GO:0005737);; Biological Process: mRNA processing (GO:0006397);; Biological Process: RNA splicing (GO:0008380);;	--|0.0|cmt:CCM_08560|hypothetical protein	[R]	General function prediction only	Domain of unknown function (DUF1338)	Pre-mRNA-splicing factor CWC22 OS=Magnaporthe oryzae (strain 70-15 / ATCC MYA-4617 / FGSC 8958) OX=242507 GN=CWC22 PE=3 SV=1	XP_006673760.1 DUF1338 domain protein [Cordyceps militaris CM01]
CM_7280	2605	1587	1662	746	699	667	23.360203	16.069355	15.508446	7.300512	7.264817	6.752184	-1.05618751983507	2.50359902217173e-05	0.000502006450612765	down	--	--	Biological Process: flocculation (GO:0000128);; Biological Process: invasive growth in response to glucose limitation (GO:0001403);; Cellular Component: extracellular region (GO:0005576);; Cellular Component: cell wall (GO:0005618);; Cellular Component: plasma membrane (GO:0005886);; Cellular Component: cellular bud neck (GO:0005935);; Biological Process: pseudohyphal growth (GO:0007124);; Biolog…	K06027|0.0|cmt:CCM_08519|K06027 NSF; vesicle-fusing ATPase [EC:3.6.4.6]	[A]	RNA processing and modification	bZIP transcription factor	Flocculation protein FLO11 OS=Saccharomyces cerevisiae (strain ATCC 204508 / S288c) OX=559292 GN=FLO11 PE=1 SV=2	ATY65497.1 vesicular-fusion SEC18 [Cordyceps militaris]
CM_5538	3340	3269	2933	7671	4526	6690	16.568378	18.317188	15.139065	41.57859	26.053225	37.487217	1.39668236749612	5.14859058294301e-07	1.97587714010977e-05	up	--	--	--	--|0.0|cmt:CCM_06587|hypothetical protein	--	--	Fungal specific transcription factor domain;; Fungal Zn(2)-Cys(6) binuclear cluster domain	Citrinin biosynthesis transcriptional activator ctnR OS=Monascus purpureus OX=5098 GN=ctnR PE=3 SV=1	XP_006671791.1 binuclear zinc transcription factor [Cordyceps militaris CM01]
CM_4033	105	555	1726	93	136	113	1.264045	7.583726	21.745455	1.222152	1.906299	1.534582	-2.44678376595046	0.00201970919971749	0.0173350659451463	down	--	--	Biological Process: polysaccharide catabolic process (GO:0000272);; Molecular Function: chitinase activity (GO:0004568);; Cellular Component: extracellular region (GO:0005576);; Cellular Component: cell wall (GO:0005618);; Cellular Component: plasma membrane (GO:0005886);; Biological Process: chitin catabolic process (GO:0006032);; Molecular Function: chitin binding (GO:0008061);; Cellular Compon…	--|4e-11|ssck:SPSK_08624|hypothetical protein	[A]	RNA processing and modification	--	Endochitinase A OS=Emericella nidulans (strain FGSC A4 / ATCC 38163 / CBS 112.46 / NRRL 194 / M139) OX=227321 GN=chiA PE=1 SV=1	ATY66546.1 hypothetical protein A9K55_000680 [Cordyceps militaris]
CM_3523	746	496	423	120	137	215	16.730604	12.557359	9.876436	2.938521	3.566676	5.434481	-1.41263319427173	3.31176380537277e-05	0.000632884821908381	down	--	--	Cellular Component: cytoplasm (GO:0005737);; Cellular Component: microtubule (GO:0005874);; Biological Process: mitotic spindle organization (GO:0007052);; Cellular Component: DASH complex (GO:0042729);; Molecular Function: microtubule plus-end binding (GO:0051010);; Biological Process: cell division (GO:0051301);; Cellular Component: mitotic spindle (GO:0072686);; Biological Process: mitotic sis…	--|2e-79|cmt:CCM_04040|hypothetical protein	--	--	DASH complex subunit Duo1	DASH complex subunit duo1 OS=Schizosaccharomyces pombe (strain 972 / ATCC 24843) OX=284812 GN=duo1 PE=3 SV=2	XP_006669251.1 DASH complex, subunit Duo1 [Cordyceps militaris CM01]
CM_5667	2289	3089	4516	8447	5287	9780	17.697523	26.977072	36.337147	71.357491	47.435272	85.410782	1.64129308406522	1.67301476470523e-05	0.000360970282412438	up	[Q]	Secondary metabolites biosynthesis, transport and catabolism	Molecular Function: iron ion binding (GO:0005506);; Molecular Function: ferric iron binding (GO:0008199);; Biological Process: catechol-containing compound metabolic process (GO:0009712);; Molecular Function: oxidoreductase activity, acting on single donors with incorporation of molecular oxygen, incorporation of two atoms of oxygen (GO:0016702);; Molecular Function: catechol 1,2-dioxygenase acti…	--|0.0|cmt:CCM_06440|hypothetical protein	--	--	Dioxygenase;; Catechol dioxygenase N terminus	Catechol 1,2-dioxygenase OS=Candida albicans (strain SC5314 / ATCC MYA-2876) OX=237561 GN=HQD2 PE=1 SV=1	XP_006671644.1 catechol dioxygenase, putative [Cordyceps militaris CM01]
CM_4206	264	614	634	182	121	154	2.584359	6.78673	6.459116	1.936831	1.366972	1.694793	-1.33705786673886	0.00248008371241793	0.0201592915651749	down	--	--	Molecular Function: methyltransferase activity (GO:0008168);; Biological Process: secondary metabolite biosynthetic process (GO:0044550);; Biological Process: sterigmatocystin biosynthetic process (GO:0045461);;	--|0.0|cmt:CCM_04771|hypothetical protein	--	--	Methyltransferase domain;; Methyltransferase domain;; Methyltransferase domain;; Methyltransferase domain	Probable methyltransferase tdiE OS=Emericella nidulans (strain FGSC A4 / ATCC 38163 / CBS 112.46 / NRRL 194 / M139) OX=227321 GN=tdiE PE=2 SV=1	ATY64036.1 TAM domain [Cordyceps militaris]
CM_6657	15241	12972	12092	29688	17900	31352	44.324009	42.611893	36.592285	94.317856	60.394684	102.971542	1.38188884143914	1.71031564436298e-06	5.41060665331587e-05	up	[V]	Defense mechanisms	--	--|0.0|cmt:CCM_07790|hypothetical protein	[Q]	Secondary metabolites biosynthesis, transport and catabolism	ABC transporter transmembrane region;; ABC transporter;; 50S ribosome-binding GTPase	Multidrug resistance protein fer6 OS=Ustilago maydis (strain 521 / FGSC 9021) OX=237631 GN=fer6 PE=2 SV=1	ATY63064.1 multidrug resistance-associated 5 [Cordyceps militaris]
CM_1886	281	444	515	135	166	140	6.042785	10.775507	11.520547	3.153018	4.119562	3.401204	-1.10828699384231	0.00107501371209876	0.0105628839455328	down	--	--	--	--|1e-135|cmt:CCM_03331|hypothetical protein	--	--	--	--	XP_006668545.1 amidohydrolase domain protein [Cordyceps militaris CM01]
CM_2087	335	238	259	905	291	2398	4.290863	3.441523	3.451815	12.66413	4.317931	34.708984	2.51609167857384	8.78378517055582e-05	0.00142303398507067	up	--	--	--	--|5e-45|val:VDBG_04837|hypothetical protein	--	--	--	Oxidoreductase swnR OS=Arthroderma benhamiae (strain ATCC MYA-4681 / CBS 112371) OX=663331 GN=swnR PE=3 SV=1	TQV90345.1 nmra-like protein [Cordyceps javanica]
CM_7069	7158	13574	17888	20802	16720	23773	58.626469	125.584572	152.473602	186.139877	158.895721	219.915237	1.05019415339804	0.00758917186663073	0.0452067464116604	up	--	--	--	--|0.0|cmt:CCM_07387|hypothetical protein	--	--	Taurine catabolism dioxygenase TauD, TfdA family	Taurine hydroxylase-like protein SAT17 OS=Stachybotrys chartarum (strain CBS 109288 / IBT 7711) OX=1280523 GN=SAT17 PE=4 SV=1	XP_006672591.1 taurine catabolism dioxygenase [Cordyceps militaris CM01]
CM_0102	1474	216	266	111	65	91	6.635852	1.097727	1.242438	0.543348	0.336124	0.458773	-2.41251238838007	0.000554495600394335	0.00621088134221598	down	--	--	Molecular Function: GTP binding (GO:0005525);;	--|0.0|cmt:CCM_00120|hypothetical protein	[S]	Function unknown	--	Vegetative incompatibility protein HET-E-1 OS=Podospora anserina OX=5145 GN=HET-E1 PE=4 SV=1	XP_006665343.1 NACHT and WD domain protein [Cordyceps militaris CM01]
CM_6557	20011	26064	39204	60121	43800	37235	308.938416	454.501831	629.82843	1013.956909	784.512817	649.209045	1.12471002898957	0.00208551443619496	0.0178019664362166	up	[O]	Posttranslational modification, protein turnover, chaperones	Cellular Component: plasma membrane (GO:0005886);; Cellular Component: anchored component of membrane (GO:0031225);;	--|1e-127|cmt:CCM_07705|hypothetical protein	[WV]	--	--	Predicted GPI-anchored protein 58 OS=Candida albicans (strain SC5314 / ATCC MYA-2876) OX=237561 GN=PGA58 PE=1 SV=1	XP_006672908.1 hypothetical protein CCM_07705 [Cordyceps militaris CM01]
CM_1339	17	12	16	32	27	37	0.557418	0.435731	0.57142	1.185106	1.058396	1.430493	1.49734337350027	0.003741838929221	0.0270521871273043	up	--	--	--	--|2e-37|cmt:CCM_00821|hypothetical protein	--	--	--	--	ATY63505.1 GTP-binding protein [Cordyceps militaris]
CM_2278	21184	10160	6805	3276	5471	3944	237.127213	128.459656	79.260735	40.058437	71.045151	49.854401	-1.17204770112894	0.00508980911721084	0.0338260983488732	down	[R]	General function prediction only	Molecular Function: RNA polymerase II proximal promoter sequence-specific DNA binding (GO:0000978);; Molecular Function: transcriptional repressor activity, RNA polymerase II proximal promoter sequence-specific DNA binding (GO:0001078);; Cellular Component: nucleus (GO:0005634);; Biological Process: cellular zinc ion homeostasis (GO:0006882);; Biological Process: regulation of transcription from …	--|0.0|cmt:CCM_02232|hypothetical protein	[R]	General function prediction only	Zinc finger, C2H2 type;; C2H2-type zinc finger;; Zinc-finger of C2H2 type	Zinc finger protein C25B8.19c OS=Schizosaccharomyces pombe (strain 972 / ATCC 24843) OX=284812 GN=SPAC25B8.19c PE=4 SV=2	XP_006667447.1 C2H2 conidiation transcription factor [Cordyceps militaris CM01]
CM_0459	2566	885	947	346	404	432	24.100357	9.383458	9.249788	3.545799	4.40323	4.577806	-1.47092077826108	0.000568668177229511	0.00632423849355955	down	--	--	--	--|1e-164|cmt:CCM_01622|hypothetical protein	--	--	Protein of unknown function (DUF3292)	--	XP_006666840.1 hypothetical protein CCM_01622 [Cordyceps militaris CM01]
YCC_newGene_100	5190	3528	9996	15661	12575	9070	23.873364	18.328447	47.820316	78.568833	67.08276599999999	47.280601000000004	1.39596743863588	0.00166317922936712	0.0150619055162415	up	--	--	--	--|0.0|cmt:CCM_01721|hypothetical protein	--	--	N-terminal domain of NWD NACHT-NTPase	--	XP_006666939.1 ankyrin repeat domain protein, putative [Cordyceps militaris CM01]
CM_3699	7628	8658	7175	12816	13588	15898	67.24984	86.2211	65.826874	123.442986	138.991928	158.305893	1.24623878785249	1.16617408471628e-11	1.56000773275475e-09	up	--	--	Cellular Component: extracellular region (GO:0005576);; Cellular Component: cell wall (GO:0005618);; Biological Process: budding cell bud growth (GO:0007117);; Molecular Function: mannan endo-1,6-alpha-mannosidase activity (GO:0008496);; Biological Process: fungal-type cell wall biogenesis (GO:0009272);; Biological Process: carbohydrate catabolic process (GO:0016052);; Cellular Component: anchore…	K08257|0.0|cmt:CCM_04240|K08257 E3.2.1.101; mannan endo-1,6-alpha-mannosidase [EC:3.2.1.101]	--	--	Glycosyl hydrolase family 76	Mannan endo-1,6-alpha-mannosidase DCW1 OS=Candida glabrata (strain ATCC 2001 / CBS 138 / JCM 3761 / NBRC 0622 / NRRL Y-65) OX=284593 GN=DCW1 PE=3 SV=1	XP_006669451.1 glycosyl hydrolase, putative [Cordyceps militaris CM01]
CM_5326	2833	2943	3550	8002	4317	6704	17.270475	20.270586	22.527466	53.306522	30.537466	46.168182	1.43609746586417	6.16285635707621e-06	0.00015681789925995	up	--	--	Molecular Function: kynurenine 3-monooxygenase activity (GO:0004502);; Cellular Component: mitochondrial outer membrane (GO:0005741);; Biological Process: tryptophan catabolic process (GO:0006569);; Biological Process: NAD biosynthetic process (GO:0009435);; Molecular Function: NAD(P)H oxidase activity (GO:0016174);; Biological Process: NAD metabolic process (GO:0019674);; Biological Process: qui…	K00486|0.0|cmt:CCM_06016|K00486 KMO; kynurenine 3-monooxygenase [EC:1.14.13.9]	[CR]	--	FAD binding domain;; Ribosomal protein S8;; NAD(P)-binding Rossmann-like domain	Kynurenine 3-monooxygenase OS=Neurospora crassa (strain ATCC 24698 / 74-OR23-1A / CBS 708.71 / DSM 1257 / FGSC 987) OX=367110 GN=nic-3 PE=3 SV=3	XP_006671223.1 kynurenine 3-monooxygenase, putative [Cordyceps militaris CM01]
CM_4331	153	75	106	974	352	1506	1.822363	0.998385	1.308254	12.696184	4.871911	20.293762	3.50370295795638	6.68210428914995e-11	6.80122006126088e-09	up	[MG]	--	Molecular Function: oxidoreductase activity (GO:0016491);; Molecular Function: coenzyme binding (GO:0050662);;	--|0.0|cmt:CCM_05147|hypothetical protein	[V]	Defense mechanisms	NAD dependent epimerase/dehydratase family;; Male sterility protein;; 3-beta hydroxysteroid dehydrogenase/isomerase family;; GDP-mannose 4,6 dehydratase;; KR domain	Ketoreductase azaE OS=Aspergillus niger (strain ATCC 1015 / CBS 113.46 / FGSC A1144 / LSHB Ac4 / NCTC 3858a / NRRL 328 / USDA 3528.7) OX=380704 GN=azaE PE=2 SV=1	XP_006670355.1 dihydroflavonol-4-reductase [Cordyceps militaris CM01]
CM_3376	488	815	733	1128	977	1129	10.233861	19.301155	15.983453	25.834858	23.754488	26.742025	1.058781198726	0.000329610932218341	0.00414292183797658	up	--	--	Biological Process: mRNA splicing, via spliceosome (GO:0000398);; Molecular Function: mRNA binding (GO:0003729);; Cellular Component: cytoplasm (GO:0005737);; Biological Process: mRNA export from nucleus (GO:0006406);; Biological Process: maintenance of RNA location (GO:0051237);; Cellular Component: RES complex (GO:0070274);;	K13108|1e-117|cmt:CCM_03852|K13108 SNIP1; smad nuclear-interacting protein 1	[T]	Signal transduction mechanisms	FHA domain	Pre-mRNA leakage protein 1 OS=Saccharomyces cerevisiae (strain ATCC 204508 / S288c) OX=559292 GN=PML1 PE=1 SV=1	XP_006669063.1 FHA domain protein SNIP1, putative [Cordyceps militaris CM01]
CM_2489	123	200	143	22	56	63	1.68208	3.094376	2.035092	0.319677	0.88259	0.964326	-1.35095776111543	0.00514192369845626	0.0340998395979776	down	[Q]	Secondary metabolites biosynthesis, transport and catabolism	Biological Process: regulation of autophagy (GO:0010506);; Molecular Function: protein C-terminal leucine carboxyl O-methyltransferase activity (GO:0018423);; Biological Process: cellular protein-containing complex assembly (GO:0043623);;	--|0.0|cmt:CCM_02452|hypothetical protein	--	--	Leucine carboxyl methyltransferase	Leucine carboxyl methyltransferase 1 OS=Candida glabrata (strain ATCC 2001 / CBS 138 / JCM 3761 / NBRC 0622 / NRRL Y-65) OX=284593 GN=PPM1 PE=3 SV=1	XP_006667667.1 O-methyltransferase-like protein [Cordyceps militaris CM01]
CM_1875	1498	1575	1862	2608	2133	3284	20.730206	24.622351	26.821186	39.428185	34.256901	51.32954	1.09801126801032	2.05130843203326e-05	0.000423093659858137	up	[R]	General function prediction only	Cellular Component: extracellular region (GO:0005576);; Cellular Component: cell surface (GO:0009986);;	K20793|0.0|cmt:CCM_03321|K20793 NAA50; N-alpha-acetyltransferase 50 [EC:2.3.1.258]	--	--	Acetyltransferase (GNAT) family	Uncharacterized protein PB18E9.04c OS=Schizosaccharomyces pombe (strain 972 / ATCC 24843) OX=284812 GN=SPAPB18E9.04c PE=3 SV=1	XP_006668535.1 GNAT family acetyltransferase, putative [Cordyceps militaris CM01]
CM_2055	7214	10402	17076	3647	4797	2528	19.377756	31.559887	47.732868	10.701424	14.947984	7.669262	-1.27954585228405	0.00189805409106826	0.0166106341203394	down	[G]	Carbohydrate transport and metabolism	Molecular Function: 4-alpha-glucanotransferase activity (GO:0004134);; Molecular Function: amylo-alpha-1,6-glucosidase activity (GO:0004135);; Cellular Component: mitochondrion (GO:0005739);; Biological Process: glycogen biosynthetic process (GO:0005978);; Biological Process: glycogen catabolic process (GO:0005980);;	K01196|0.0|cmt:CCM_03522|K01196 AGL; glycogen debranching enzyme [EC:2.4.1.25 3.2.1.33]	[G]	Carbohydrate transport and metabolism	Glycogen debranching enzyme, glucanotransferase domain;; Amylo-alpha-1,6-glucosidase;; Central domain of human glycogen debranching enzyme;; N-terminal domain from the human glycogen debranching enzyme	Glycogen debranching enzyme OS=Saccharomyces cerevisiae (strain ATCC 204508 / S288c) OX=559292 GN=GDB1 PE=1 SV=1	XP_006668736.1 glycogen debranching enzyme [Cordyceps militaris CM01]
CM_0546	29560	12096	23786	92213	49999	121254	122.028748	56.398933	102.178787	415.850372	239.465393	565.303772	2.42759811716502	2.61382581723989e-08	1.39862085443625e-06	up	[T]	Signal transduction mechanisms	Cellular Component: nuclear chromatin (GO:0000790);; Molecular Function: cAMP-dependent protein kinase inhibitor activity (GO:0004862);; Cellular Component: cytosol (GO:0005829);; Cellular Component: plasma membrane (GO:0005886);; Cellular Component: cAMP-dependent protein kinase complex (GO:0005952);; Molecular Function: cAMP-dependent protein kinase regulator activity (GO:0008603);; Molecular F…	K10273|0.0|cmt:CCM_00164|K10273 FBXL7; F-box and leucine-rich repeat protein 7	[T]	Signal transduction mechanisms	Cyclic nucleotide-binding domain;; Inhibitor of apoptosis-promoting Bax1;; Unstructured region on cNMP-binding protein;; F-box domain	cAMP-dependent protein kinase regulatory subunit OS=Yarrowia lipolytica (strain CLIB 122 / E 150) OX=284591 GN=PKAR PE=3 SV=1	XP_006665387.1 cyclic nucleotide-binding domain containing protein [Cordyceps militaris CM01]
CM_0085	1199	2635	2501	3716	2717	3796	12.800321	31.772091	27.779057	43.335468	33.652683	45.758263	1.07875628216795	0.00499155649956708	0.0333532397109114	up	[L]	Replication, recombination and repair	Molecular Function: nucleic acid binding (GO:0003676);; Molecular Function: exonuclease activity (GO:0004527);; Cellular Component: nucleus (GO:0005634);; Cellular Component: cytoplasm (GO:0005737);; Biological Process: rRNA processing (GO:0006364);;	--|0.0|cmt:CCM_01255|hypothetical protein	[A]	RNA processing and modification	--	RNA exonuclease 3 OS=Neosartorya fumigata (strain ATCC MYA-4609 / Af293 / CBS 101355 / FGSC A1100) OX=330879 GN=rex3 PE=3 SV=1	XP_006666474.1 RNA exonuclease [Cordyceps militaris CM01]
CM_2971	1213	1322	2551	38445	11120	32865	4.717827	5.810685	10.331754	163.462708	50.211468	144.45961	4.42507896041473	4.28944355470003e-17	2.36272643801242e-14	up	[P]	Inorganic ion transport and metabolism	Molecular Function: NADPH-hemoprotein reductase activity (GO:0003958);; Molecular Function: iron ion binding (GO:0005506);; Molecular Function: FMN binding (GO:0010181);; Cellular Component: membrane (GO:0016020);; Molecular Function: heme binding (GO:0020037);; Molecular Function: aromatase activity (GO:0070330);;	K14338|0.0|cmt:CCM_02979|K14338 cypD_E; cytochrome P450 / NADPH-cytochrome P450 reductase [EC:1.14.14.1 1.6.2.4]	[C]	Energy production and conversion	Cytochrome P450;; FAD binding domain;; Flavodoxin;; Oxidoreductase NAD-binding domain	Bifunctional cytochrome P450/NADPH--P450 reductase OS=Fusarium oxysporum OX=5507 GN=CYP505 PE=1 SV=1	XP_006668194.1 Bifunctional P-450:NADPH-P450 reductase [Cordyceps militaris CM01]
CM_6540	3492	4004	4095	9570	5504	8376	23.967819	31.040031	29.245955	71.75959	43.825939	64.931519	1.42265830341691	1.66758873102286e-06	5.3294542243338e-05	up	[OU]	--	Molecular Function: protein disulfide isomerase activity (GO:0003756);; Cellular Component: endoplasmic reticulum membrane (GO:0005789);; Biological Process: cellular protein modification process (GO:0006464);; Molecular Function: protein disulfide oxidoreductase activity (GO:0015035);; Molecular Function: oxidoreductase activity, acting on a sulfur group of donors, disulfide as acceptor (GO:0016…	--|0.0|cmt:CCM_07685|hypothetical protein	[OU]	--	Endoplasmic Reticulum Oxidoreductin 1 (ERO1)	Endoplasmic reticulum oxidoreductin-1 OS=Neurospora crassa (strain ATCC 24698 / 74-OR23-1A / CBS 708.71 / DSM 1257 / FGSC 987) OX=367110 GN=ero-1 PE=3 SV=1	XP_006672888.1 oxidoreductin [Cordyceps militaris CM01]
CM_2202	27868	9906	34742	68001	58213	39013	240.606674	96.599365	312.146362	641.380371	583.119812	380.404175	1.60017475607709	0.000731690695736272	0.00780358960691851	up	--	--	--	--|3e-25|vda:VDAG_02712|hypothetical protein	--	--	Tetratricopeptide repeat	--	TQV97350.1 hypothetical protein IF1G_04590 [Cordyceps javanica]
CM_2848	2874	1893	2088	803	895	724	42.026623	31.265541	31.761162	12.822027	15.171643	11.953918	-1.09263435536999	9.46313075616133e-07	3.30644613435428e-05	down	[D]	Cell cycle control, cell division, chromosome partitioning	Cellular Component: endosome (GO:0005768);; Cellular Component: multivesicular body (GO:0005771);; Biological Process: lipid transport (GO:0006869);; Cellular Component: endosome membrane (GO:0010008);; Biological Process: protein transport (GO:0015031);; Biological Process: vesicle-mediated transport (GO:0016192);; Biological Process: late endosome to vacuole transport via multivesicular body so…	K12199|1e-163|cmt:CCM_02849|K12199 VTA1; vacuolar protein sorting-associated protein VTA1	[S]	Function unknown	Vta1 like;; Vta1 C-terminal domain	Vacuolar protein sorting-associated protein vts1 OS=Schizosaccharomyces pombe (strain 972 / ATCC 24843) OX=284812 GN=vts1 PE=3 SV=2	XP_006668064.1 hypothetical protein CCM_02849 [Cordyceps militaris CM01]
YCC_newGene_1029	240	263	375	131	101	96	2.698775	3.339737	4.396596	1.611411	1.317525	1.213919	-1.02161345403471	0.00283325305511946	0.0221088180067822	down	--	--	--	--|4e-21|cmt:CCM_07565|hypothetical protein	--	--	--	--	XP_006672769.1 F-box domain-containing protein [Cordyceps militaris CM01]
CM_7011	3281	8045	12007	16769	14112	15233	34.84338	96.516006	132.702469	194.566055	173.89238	182.712906	1.36292541819565	0.00370247824895993	0.0268551559436567	up	--	--	Biological Process: flocculation (GO:0000128);; Biological Process: invasive growth in response to glucose limitation (GO:0001403);; Cellular Component: extracellular region (GO:0005576);; Cellular Component: cell wall (GO:0005618);; Cellular Component: plasma membrane (GO:0005886);; Cellular Component: cellular bud neck (GO:0005935);; Biological Process: pseudohyphal growth (GO:0007124);; Biolog…	--|0.0|cmt:CCM_08154|hypothetical protein	[WV]	--	Ykl077w/Psg1 (Pma1 Stabilization in Golgi)	Flocculation protein FLO11 OS=Saccharomyces cerevisiae (strain ATCC 204508 / S288c) OX=559292 GN=FLO11 PE=1 SV=2	XP_006673356.1 hypothetical protein CCM_08154 [Cordyceps militaris CM01]
CM_1894	759	2440	2461	325	559	345	3.61651	13.139893	12.210073	1.688111	3.087042	1.856815	-1.83761404278521	0.000212692816576818	0.0029160403139463	down	--	--	Molecular Function: zinc ion binding (GO:0008270);; Molecular Function: oxidoreductase activity (GO:0016491);; Molecular Function: transferase activity, transferring acyl groups (GO:0016746);; Molecular Function: phosphopantetheine binding (GO:0031177);;	--|0.0|cmt:CCM_03339|hypothetical protein	[I]	Lipid transport and metabolism	KR domain	Reducing polyketide synthase rdc5 OS=Metacordyceps chlamydosporia OX=280754 GN=rdc5 PE=1 SV=1	XP_006668553.1 Beta-ketoacyl synthase [Cordyceps militaris CM01]
CM_5827	881	2539	5065	521	792	449	23.140133	75.353348	138.527283	14.9323	24.133236	13.306943	-1.90321509108931	0.00121541779927502	0.0116849817991903	down	--	--	--	--|7e-17|maj:MAA_11244|hypothetical protein	--	--	--	--	ATY62294.1 kelch repeat [Cordyceps militaris]
[truncated: 259 more rows]
